# Supplementary material for: Transcriptomic analysis of the entomopathogenic nematode Heterorhabditis bacteriophora TTO1
Source: BMC Genomics. 2009 Apr 30;10:205. doi: 10.1186/1471-2164-10-205 (PMC2686736; doi:10.1186/1471-2164-10-205)
Supplement: Additional file 1 — ContigComponents. Components of H. bacteriophora assembled contigs. The table includes the components of H. bacteriophora assembled contigs, including contig names and their comma-delimited components in GenBank accession numbers. [file 1471-2164-10-205-S1.xls]

## Sheet: ContigComponents
Contigs	Components
Contig1	ES411269, EX011552, ES413620
Contig2	ES411274, FF681913
Contig3	ES411282, EX916153, ES741419
Contig4	EX008658, ES411283, ES410274
Contig5	ES411288, EX009075
Contig6	EX008127, ES413546, ES743754, ES411290, ES408501, EX916632, EX011663, EX009048, EX913826, EX911291, EX912746, EX912859, ES742324, ES410650, EX915927, EX007980, EX011633, EX007714, ES411757, EX009301, EX010006, EX014533, EX009386, ES411070, EX010946, ES412116, ES414352, ES412689, EX007211, ES739882, ES413416, ES410789, ES743992, EX010611, ES414069, ES411680, ES413687
Contig7	ES411291, EX009484
Contig8	ES411328, EX010710, EX009271, ES413764, EX006938
Contig9	ES741765, ES742669, ES411329, EX912611, EX916820
Contig10	ES411335, EX910570
Contig11	ES411338, ES411368
Contig12	ES739385, EX009403, EX008757, ES741364, ES414211, ES740130, ES743529, ES741773, ES739517, ES740766, EX008950, ES410404, EX007482, EX008881, ES411343, ES411856, ES408877, EX916340, ES744594, EG025592, EX012570, EX015199, EX015189, EX910722, ES412352, ES744440, ES743942, EX010887, EX011333, EX911328, EX015119, EX912295, ES411940, EX915126, EX009559, EX011109, ES739452, ES412376, EX007216, EX914315,…
Contig13	ES744357, FF681039, ES411366, FF680938, FF681418, EX910031, EG025388, EX014094, FF678712, ES739012, FF680522
Contig14	ES411372, ES412361, ES742880, EX914120, ES744571, ES744363, EX012171, ES411992, ES413956, ES739283, EX910343, EX913066, EX912507, EX007221, EX916427, EX008946, EX014452, EX013955, ES741542, EX911085
Contig15	ES739479, ES411524, ES411382, ES742293
Contig16	ES409349, ES411408, EX011183, ES743199, ES739800, ES740979, ES741696, EX913427, ES744008, EX912742, ES409555, EX009517, EX008936, ES409707, EX015197, EX012996, EX915773, EX911497, EX913717, EX011680, ES411523, EX011612, EX007666, EX011426, ES739721, EX915253, EX013388, ES413169, EX013976, EX013199, EX915202, ES742160, EX011029, EX913875, EX916359, ES739605, ES744567, EX914701, EX910718, ES412442,…
Contig17	ES409284, ES740475, ES409332, ES409372, ES740912, EG025611, EX010187, ES740808, EX009061, EX010254, EX011279, EX911171, EX911351, ES414191, EX008080, ES742215, ES742923, EX011229, EX013881, ES411415, ES740354, EX011684, ES740467, EX010095, EX008118, FF680660, EX012197, EX011078, ES412485, ES741120, ES742530, ES414190, ES741957, ES409070, EX914108, EX912348, EX909982, EX914587, EX916710, EX008461,…
Contig18	ES743047, ES411677, EX914643, ES411441, EX012618
Contig19	EX915834, ES409462, EX012646, ES409264, EX012484, EX007693, ES412554, EX915503, EX916286, EX008219, EX015020, ES410610, ES413059, ES409899, EX912692, EX915360, EX912837, ES412580, ES411449, EX008457, EX914262, EX014053, EX012614, EX007750, ES412153, ES413342, EX911805, EX014738, ES413393, ES409979, EX013559, EX913157
Contig20	ES411450, ES414256
Contig21	ES411484, EX911813
Contig22	ES742422, ES744474, ES739269, ES739565, ES411494, ES410398, EX012524, ES413479, ES413888, ES410585
Contig23	ES413231, ES411497, EX013222, EX007854, EX915504, EX008591, EX909963, FF679728
Contig24	ES411505, EX011046, ES413515, ES743635, EX014499, EX008247, EX011967, ES743755, EX914285, EX009268
Contig25	ES411513, EG025533, EX009093, ES410660, ES411777, ES412949
Contig26	ES744449, EX008844, EX010521, ES411515, ES412923, EG025735, EX008999, EX009009, EX911119, EX011534, EX011334, EX912567, ES411128, ES744628, EX910929
Contig27	ES409398, ES413286, ES411541, EX011674, ES742622, ES413712, EX910906, EX012551, ES411816, EX911914
Contig28	ES411553, EX011812, ES743024, ES410919, ES413801
Contig29	ES409400, ES740430, ES409268, EX011024, EX916476, ES409593, ES411672, ES742279, ES743302, ES409288, ES411838, ES411561, EX914579, ES743478, EX010791, ES740127, EX013334, EX011835, EX006985, EX011277, EX911152, EX914189, EX011978, ES744012, EX914051, EX910955, ES740085, ES743146, ES740125, ES741722, ES409670, EX007038, EX014364, EX910542, ES410803, EG025364, ES740217, ES744147, EX010677, EX912783,…
Contig30	ES414050, FF680766, EX011503, EX008093, EX008709, FF681167, EX009161, EX011739, FF680618, FF680898, ES740326, EX008492, EX006980, ES410476, ES739515, FF680650, FF681150, FF680851, ES740717, EX012757, ES411568, EX011460, EX009977, EX008796, EX916802, EX007715, ES411673, EX914765, EX009992, FF681034, FF680762, EX013426, ES410798, FF680541, EX916539, EX915310, EX010670, ES413493, EX912788, ES740271,…
Contig31	EX915062, ES409479, EX007103, ES411119, ES412295, EX011092, EX011417, ES740433, EX008147, EG025519, ES742725, ES409324, ES409206, ES742572, ES742166, ES741801, EX012642, ES742534, EX013673, EX009726, ES411593, EX014241, ES742239, ES741324, ES742776, EX008919, EX912509, EX007194, EX008101, ES414296, ES740436, EG025777, EX010982, FF680626, ES410909, ES410626, ES742224, FF680552, EX007354, ES739041,…
Contig32	ES739866, FF678616, FF678475, FF678528, EX015042, FF679153, FF679249, FF678435, ES411606, EX007884, EX008934, ES741747, ES739923, ES410576, FF679291, FF678752, FF678340, FF678300, FF678717, FF678407, FF681356
Contig33	ES411608, EX012700
Contig34	ES411615, ES739715, ES740320, EX911516
Contig35	EX915669, ES410910, ES411618, EX009502, EX014647
Contig36	ES411628, EX910413
Contig37	ES411641, ES411452
Contig38	FF681236, ES410375, ES411648, FF680915, EX011392
Contig39	ES739364, ES740994, EX916797, ES411654, EX007471, EX013435, ES410854, EX915623, EX012940, ES408713, EX911585
Contig40	ES411657, ES740778, ES742313
Contig41	ES740165, ES743082, ES411675
Contig42	EX011347, ES408889, ES411074, EX007748, EX010871, ES411678, EX014430
Contig43	ES409467, EG025647, EX011585, ES741960, ES743792, ES739783, ES742068, EX010186, EX910875, EX007744, ES744173, EX012346, ES412894, ES409878, ES740977, ES743802, ES411682, EX007634, ES742568, EX915350, EX914277, EX014391, ES411166, ES412837, EX011540, EX008614, EX007519, EX007568, EX910297, ES409124, ES740558, EX014657, EX009017, EX014850, EX014000, EX013786, EX011952, EX914284, EX012303, EX007254,…
Contig44	EG025421, EX914582, ES411692, ES409868, EX009762, EX913715, EX014179, EX910876, ES740348
Contig45	EX015269, ES411722, ES411005
Contig46	ES411736, EX011306, ES410991, EX013528, EX013768, EX915110, EX914749, EX911101, EX013956, EX913361, EX011921, EX008555, EX009065, EX911818
Contig47	ES411741, EX909991
Contig48	ES740632, ES740422, ES739501, ES411742, EX910139, ES411429, EX914411, ES411053, EX910543, EX911466
Contig49	ES411754, EX913585, EX914859, EX007387
Contig50	ES411755, ES413766, EX914606, EX007072, EX010703
Contig51	ES411762, EX911191, ES744277
Contig52	ES411791, EX008873, ES409144, EX912968, EX916135
Contig53	EX013806, ES411817, EX914416, ES741189, ES742944, ES410186, ES411317, EX014640, EX914679
Contig54	ES411825, ES411845
Contig55	EX012186, ES744318, ES742261, ES411836, ES410228, ES411062, EX008525, EX913384, ES742373, ES740598
Contig56	ES411843, EX913224, EX006981
Contig57	EX914318, ES411201, ES410586, ES409021, EX008590, EX914790, EX916801, EX911869, EX914374, ES742865, ES411866, ES410255, ES410739, ES412947, ES408679, EX012299, ES412916, EX008667, EX014568, EX913628, EX911827, ES744032, ES412451, EX912268, EX910959, EX009442, ES412090, EX011073, EX015022, ES743647, EX007949, EX014339, EX014210, ES743357, ES740335, EX012213, EX014212, EX007556, EX011541, ES410881,…
Contig58	ES743527, ES411868
Contig59	ES411872, FF679891
Contig60	EX916624, ES411883
Contig61	ES742281, EX015288, ES412930, EX014215, ES411884, EX913456, EX008251, EX916595, EX911949, EX913604, ES411110
Contig62	ES411355, ES411885, EX915212, ES743092
Contig63	ES741161, EX911662, ES739961, ES413037, EX915801, EX913021, EX012235, FF679599, EX010395, EX913998, ES741218, EX914626, ES411878, ES743499, ES744317, EX007473, EX013722, ES743532, EX007614, EX911127, EX913185, EX011750, ES411892, EX914118, ES741416, EX007548, EX007335, ES412156, FF679335, EX913734, EX012539
Contig64	ES409505, ES409230, ES410601, ES411899, EX915038, EX011615, EX007937, ES744518, ES742531, EX010266, ES410345, EX009606, EX014860, ES413081, ES742997, EX914363, ES413354, ES413533, ES413421
Contig65	ES411900, ES408937
Contig66	ES740295, ES742763, ES411901, EX015220, EX011819, EX012594
Contig67	ES411902, EX011453, EX015024, ES409987, ES744392, EX011898, EX013056, ES409499, ES413355, ES413886, ES409597, EX912475
Contig68	ES741021, ES411904, EX914460, ES409952, ES411860, ES741149, EX914442, ES412247, EX007271, ES413913, EX912405, EX912371, ES743330, EX007492, ES409735, EX012024, ES409936, EX008676, ES410876, EX914613, ES411057, EX012573, ES740545, ES411983, ES410818, EX012122, EX009022, ES410111, ES740040, ES412052, EX916059, ES412674
Contig69	EX008412, ES411924, EX910758
Contig70	EX008259, ES742543, ES411941, EX008209, ES410565, EX007143
Contig71	EX013875, FF679011, ES411944, EX013439, ES740033, EX009530, ES408555, FF678205, ES413786, ES411314, FF679133, ES408755
Contig72	EX008159, EG025434, ES411955, EX013330, EX011613, EX913316, EX014042
Contig73	ES411958, EX014477, EX013488
Contig74	ES741738, ES411977, EX007181, EG025418, EX910170, EX007504
Contig75	ES411980, ES741057, EX009633, ES413836, EX914817, ES410011, EX007736
Contig76	ES411999, ES742262, EX915803, EX007758, EX914973, ES744605, EX010907, EX010386, ES739092, EX012956, EX014096, EX915160, EG025370, EX013442, EX008529, ES743366, EX008952, EX007479, EX912524, ES410100, EX013223, EX912887, ES412221, EX910227, EX014808, EX012806, EX911239
Contig77	ES412000, FF680730, FF679638, EX913588
Contig78	ES412004, ES741281, EX007147
Contig79	EX916653, ES412013, EX915479, ES743956, ES742434
Contig80	ES412018, EX910194
Contig81	ES412019, EX915676
Contig82	EX912164, ES412026
Contig83	ES741497, ES412034, EX912327, ES410974, EX915956, ES739518
Contig84	EX011125, ES412053
Contig85	ES409940, ES412085
Contig86	ES412117, ES743595, ES412108, EX913946, ES410410, EX008837
Contig87	ES412134, EX911279
Contig88	ES409330, ES412140, ES413155, ES409551
Contig89	EX011422, ES412151
Contig90	ES742359, ES412170, EX007850, EX013709
Contig91	EX014445, EX013346, ES412178
Contig92	ES738993, ES740737, EX012736, EX015145, EX008927, EX915788, ES740236, ES740152, ES742783, ES743344, EX910058, EX010789, EX012985, EX010370, ES739888, ES412365, ES412233, EX910274, EX007136, ES411028, ES740835, EX912090, EX010693, EX008266, ES742420, EX012635, ES413609, EX007924, EX013243, EX914185, EX915425, EX010445, EX914289, EX916399, EX916434, EX911017, EX913111, ES744524, EX009193, EX008795,…
Contig93	EX911725, EX009325, ES742751, EX013568, ES412192
Contig94	ES410715, ES412196
Contig95	ES412218, EX014068, ES742954, ES412948
Contig96	ES412226, EX914551
Contig97	EG025431, ES743934, ES412177, EX007380, EX913594, ES412238, EG025432
Contig98	ES412239, ES412255
Contig99	ES742589, ES412240, EX011387, ES410481, ES413591, EX916662, ES412604, ES413526, EX011584, EX007932, ES413560, ES743891, EX913333, EX913800, EX910041, EX912676, EX912542, EX012381, ES740327, ES741226, ES742332, EX916148, ES412562, EX912097, EX914293, EX915185, ES744485, ES743702, ES408903, EX007332, ES410848, EX008381, EX012528, ES741816, ES743659
Contig100	ES412242, EX912275, EX912323
Contig101	ES410264, ES413694, EX007705
Contig102	ES410282, EX910589
Contig103	ES743893, ES743890, ES740345, EX915849, ES410294, ES411631, ES409659
Contig104	ES739396, ES414078, ES741642, ES410303
Contig105	ES409438, ES409221, ES740418, ES742102, ES742190, ES742116, ES409797, ES741056, ES744514, EX914413, EX916415, ES408570, ES743812, EX008898, ES740578, EX911379, EX007206, ES739661, EX915016, ES409537, EX915178, EX910199, ES413132, EX011488, ES744589, EX011531, EX912156, EX011861, EX013231, ES410445, ES739044, EX912375, ES744578, ES740248, EG025710, ES740102, ES410306, EX915549, EX914233, EX913459,…
Contig106	ES409434, ES739916, ES410321, ES413236
Contig107	ES410322, EX910638, ES414284, ES411552, ES413706
Contig108	EX009447, ES410325, ES413522, ES743102, ES409956, EX012044, EX911807, ES410970, EX009943, EX012395, EX915833, EX916138, EX915388, EX911950, EX911596
Contig109	ES410330, EX915119
Contig110	ES410340, ES742248, EX912422, EX916619
Contig111	ES410343, ES411582, EX008509
Contig112	ES408538, ES409298, EX012156, ES740208, EX013368, ES739047, ES410349, ES741911, ES742786, EX008238, ES741445, ES409700, ES741319, ES740308, EX013761, ES742277, ES414023, EX008035, EX009474, ES744612, ES409193, ES739025, ES742002, EX012606, ES742804, ES741047, EX013389, ES744293, ES411174, ES410479, ES409172, ES743512, ES742905, ES739227, ES409889, ES413697, ES740582, EX007752, ES740534, ES739557,…
Contig113	ES410353, ES411457
Contig114	ES414085, ES410365, EX911643, ES409689, ES411298
Contig115	ES742570, ES739543, ES739335, EX010517, ES410383, ES744135, EX913753, EX012791, EX010847
Contig116	ES410390, EX008138
Contig117	ES410402, EX014052
Contig118	EX013937, ES410928, EX914424, ES410414, ES743985
Contig119	ES410419, EX014326
Contig120	EX913425, ES740392, ES410423, ES408528
Contig121	ES409344, ES740809, ES742041, ES742708, ES744336, ES412377, EX013275, EX008353, ES739342, ES741521, ES743292, ES744608, EX010406, EX013503, EX008530, EX009468, ES743706, EX014229, ES743695, EX915076, ES410426, EX912027, EX012782, EX007853, EX014117, ES410944, EX007760, ES743244, EX015287, ES743611, ES741309, EX911122, EX013211, EX912484, EX012726, ES412526, ES413182, EX009587, ES410774, EX911112,…
Contig122	ES410449, EX007392, EX912379, EX914700, ES744566, EX913017, EX012485, EX009862, ES410087, ES410964, EX008577, EX913555, EX011016, EX011044, EX914260
Contig123	ES410509, ES410462
Contig124	ES410463, ES413527
Contig125	ES409346, ES740039, ES409246, ES741494, ES741095, EX014777, ES410480, ES409840, ES740280, ES413658, ES743606, ES740438, ES741822, EX011167, EX009895, EX007251, EX013874, ES739847, EX009900, EX012713, ES739843, ES741104, EX014791, ES742496, ES409128, ES739470, EX014245, EX009920, ES413450, ES414224, EX915002, EX912713, ES740613, EX008451, ES410624, ES410073, EX015121, ES410199, ES414333, ES414024,…
Contig126	ES411509, ES410484, EX911978
Contig127	ES410487, ES741132
Contig128	ES412379, ES410490, ES409919, ES743559, EX007547, EX009550, EX916712, EX012051, ES743015, ES740938, ES742532, ES740517, EX008774, EX910871, EX913882, EX013530, EX015158
Contig129	ES411962, ES739680, ES410495
Contig130	ES742339, ES744498, ES410496
Contig131	ES410520, ES410517, ES410523, ES410518
Contig132	ES410530, EX910833
Contig133	ES410532, ES414127, EX914675, ES411284, ES412325
Contig134	ES742799, ES739971, ES739043, EX008269, EX009194, ES744254, ES413841, EX912659, ES739098, EX916244, EX013167, ES740776, EX015281, EX012314, EX912760, EX013734, EX013919, ES740698, EX912789, ES410592, EX912565, EX914255, EX008277, EX913665, EX911908, EX911169, EX911518, EX009105, EX010898, EX911473, ES741955, ES412487, ES744656, EX914400, EX012922, EX914330, EX915245, EX915480, ES411932, EX007952,…
Contig135	ES410605, ES739236
Contig136	ES410609, ES743608, EX015011, EX007893
Contig137	ES410612, ES411305
Contig138	ES410614, ES409795
Contig139	ES410636, EX008369, EX914892, EX010448, EX916240, FF679808
Contig140	ES411394, ES740351, EX007095, ES743936, ES410641, EX912025, EX910967, EX010754, EX910282, ES410373
Contig141	ES410013, ES410687, ES744577, EX910387, ES742562, EX014656, EX914796, EX911406, ES411027
Contig142	ES410691, EX008568
Contig143	ES410692, EX007594, EX915800
Contig144	ES739667, ES410704, ES740851
Contig145	ES743308, ES410706, ES744584, EX015025, EX014915, EX014520, ES740837, ES742863, ES742027, EX013233
Contig146	ES410707, ES743289, ES411544, EX916038, EX915933, ES739832, ES408591
Contig147	ES410710, ES410859
Contig148	ES410718, ES739379
Contig149	ES739722, ES740366, ES741369, ES742499, ES742765, FF681764, EX008294, EX009412, ES743601, EX912204, EX012454, ES740785, EX012403, EX008705, EX008496, ES410737, EX010705, EX913677, EX011430, EX009890, EX012222, EG025803, EX909988, EX915344, EX012151, EX914335, ES413632, ES739096, EX014093, ES742681, EG025351, EG025474, EX914029, EX011008, EX015174, ES413593, EX014436, EX009062, EX014921, ES411398,…
Contig150	ES410741, EX916016, EX010083, ES413490
Contig151	FF679039, ES410753
Contig152	ES410757, EX910405
Contig153	ES410776, EX913086, EX012903
Contig154	ES744016, ES410784, EX013895, ES408978
Contig155	ES743816, ES410786, ES741653
Contig156	ES410794, EX913960
Contig157	ES410808, ES742053
Contig158	ES410820, EX915285, EG025794, EX912081, EX913921
Contig159	ES410823, EX012841
Contig160	ES744133, ES410826
Contig161	ES410837, ES742167, ES412866, EX912338
Contig162	ES410838, EX912120
Contig163	ES411617, ES410851, EX910167
Contig164	ES410852, EX010938
Contig165	ES742696, ES410866, EX916536, EX914232, ES414354
Contig166	ES742020, ES739988, ES741980, ES742370, EX010349, ES409295, ES741457, EX010116, EX011062, ES741065, ES741790, ES739912, ES743350, EX913830, ES412494, EX012508, EX014952, ES410886, EG025799, EX914889, EX913614, EX010475, ES414239, ES740937, ES743251, EX910725, ES739975, ES414203, EX008603, ES739166, EX010404, ES743482, ES409864, EX010111, EX011399, ES740646, EX014346, ES741750, EX008433, ES413891,…
Contig167	ES410895, ES413444, ES411717
Contig168	ES739689, ES740653, ES742231, ES413983, ES744128, ES410905, EX013873, EX915147, ES414252, EX011459, ES411114, FF679115, EX013232, EX011053, EX008506, ES412878, ES408895, EX914795, ES409166, EX912401, EX013583, ES412867
Contig169	ES409244, ES413996, ES413086, EX011754, EX014388, ES410926, EX914263, ES742988, ES741679
Contig170	EX014771, ES410934, EX911764, EX913526
Contig171	ES410955, ES409074
Contig172	ES410961, ES410847
Contig173	ES410965, EX008821
Contig174	ES743566, ES410966, EX912561
Contig175	ES411001, EX915096
Contig176	EX010527, ES411011, EX014322, ES410179, EX013962, EX015239, ES409153, EX911552, EX012531
Contig177	ES411018, EX007208, ES410620
Contig178	ES411046, EX013201
Contig179	ES411051, ES410639, ES743038, ES744437, ES743460, ES741221, ES412521, FF680166, FF680463
Contig180	ES411064, ES742255, EX914743, EX912443, EX914781, EX010692, EX913905, ES739864
Contig181	EX013295, ES411105
Contig182	ES411129, ES742064
Contig183	ES411146, FF680934
Contig184	ES409086, ES411149
Contig185	ES411158, EX012860, EX912856, EX914948
Contig186	ES413429, ES739664, EX012290, ES411180, EX006928, ES741077, ES410745, ES410008, EX010004, EX007555, ES741746, EX912089, ES739114, EX010960, EX913856, EX911609, ES413376, ES408705, EX911046, ES410989, ES743790, EX916219, ES411278
Contig187	ES411182, EG025741
Contig188	ES409742, EX007245, ES739213, ES411191, ES740757, ES410684, ES739702, EX915203, EX008735, EX915897, EX012096, ES413882, EX912773, EX910258, FF681278
Contig189	ES411198, EX014085
Contig190	ES411223, EX011989, EX014127, FF680517, EX916681, EX916155, FF681438
Contig191	ES409081, ES411225
Contig192	ES411234, EX910728
Contig193	ES740106, EX008689, ES411241, EX007210, EX914291
Contig194	ES742337, ES411251, EX910485, EX911723
Contig195	ES409258, ES413088
Contig196	ES409263, EX010491
Contig197	ES409266, EX011052, ES413125, ES744469, EX009200, ES414195, ES742314, ES743337, EX910512, EX912695
Contig198	ES409269, ES742195, ES413096, ES741378, ES412646, EX012780
Contig199	ES409271, ES409238, ES409280, ES411991, ES741246, ES410968, EX011518, EX007698, ES740367, EX007436, ES740567, ES413805, EX008869, ES413851, ES743136, ES741000, ES413121, EX012569, EX007692, FF680410, ES744251, ES741182, ES740764, ES409035, EX010956, ES739368, EX914549, EX910252, EX013857, EG025527, EX009697, EX006962, EX916001, EX014799, ES412513, EX009939, ES740176, EX913162, EX914068, EX913356,…
Contig200	ES409272, ES742964, ES743818, ES413557, ES413075, EX015147, EX009725, EX009880, EX916601, EX915784, EX008600, ES739704, EX008226, EX014668, EX007270, EX913969, EX912225, ES741030, EX013207
Contig201	ES409275, ES413068
Contig202	ES409276, ES413133, ES409536, EX916842, EX007476
Contig203	ES409283, EX011942, ES413056, ES411231, ES742173
Contig204	ES409285, ES413115
Contig205	ES409286, ES409569, ES413159
Contig206	ES409291, FF680077, EX914722, FF680842, FF678578, ES413163
Contig207	ES409292, ES413179
Contig208	ES409293, ES409575, ES413198
Contig209	ES409296, ES409576, ES413161
Contig210	ES409299, ES409581, ES413210
Contig211	ES409305, ES409564, ES413217, EX014340, ES410058, ES740278, ES740134, EX915562, EX014916, ES410213, ES742065, EX010499, EX014930, EX010747, EX009369, EX014823, EG025753, EX911652, ES408657, EX014169, EX911220, EX012854, FF678898, EX914861, ES413758, FF678587
Contig212	ES409309, ES409568, EX916707, ES413203, EX009374, EX011406, EX012134, ES412643
Contig213	ES409311, ES409561, ES413195
Contig214	ES409314, ES413153
Contig215	ES409315, ES409552, ES413212
Contig216	ES409319, ES413214
Contig217	ES409328, ES741893, ES409550, ES413208, EX008892, ES744533, EX011458, ES411527, EX012167, EX915487, EX014953, ES412410, EX913901, EX912426, EX910901, ES739983, EX916513, EX014597, EX014912, ES740715, EX007794, EX914979
Contig218	ES409336, ES413146
Contig219	ES409337, ES413219
Contig220	ES409340, ES413180, EX910411
Contig221	ES409342, EX012170, EX913844, ES413156, EX912733
Contig222	ES409343, ES413220, ES743262, EX008426, EX912998, EX008595, EX012574
Contig223	ES409348, ES413174
Contig224	ES409351, ES409562, ES413148
Contig225	ES409352, ES413222
Contig226	ES409358, ES409554, ES413213
Contig227	ES409360, ES413137, ES413188
Contig228	ES409361, ES413190
Contig229	ES409363, ES740800, ES409565, ES413173
Contig230	ES409368, ES413147
Contig231	ES409377, ES413284, ES741480, ES742963, EX007622
Contig232	ES409378, ES413280
Contig233	ES409379, ES413239, ES742893, ES740197
Contig234	ES409382, ES409587, ES413237
Contig235	ES409385, ES413269
Contig236	ES409388, ES409585, ES413254
Contig237	ES409390, EX910998, ES413276
Contig238	ES409392, EX013829, ES741745, EX012065, EX008287, EX011783, ES413255
Contig239	ES409394, ES409591, ES413283, EX916417, EX910872, ES739928, EX009608
Contig240	ES409397, ES409582, ES413282
Contig241	ES409402, ES409589, ES413241, ES743221
Contig242	ES409404, ES413245
Contig243	ES409407, ES413252
Contig244	ES409408, EX012089, ES409517, ES741418, EX910812, ES741559, EX009469, EX010981, ES742162, EX010856, EX009203, ES742881, ES413999, ES739666, ES409824, ES409594, EX010493, EX007587, EX913465, ES740118, EX009291, EX911290, ES413906, EX009328, EX912206, ES744669, ES741371, EX910529, ES742582, ES409646, EX912523, EX913892, EX911780, EX006992, EX914083, EX013180, EX011086, EX015072, EX006995, ES739197,…
Contig245	ES409409, ES413278
Contig246	ES409410, FF678790, ES413244
Contig247	ES409415, ES740505, ES413233, EX914365, ES743683, EX007020, EX914666, EX015122, EX914536, EX910919, EX008733
Contig248	ES409416, ES413259
Contig249	ES409417, EX912309, ES413267
Contig250	ES409423, ES742428, ES743301, EX009423, ES739436, EX007201, EX010119, EX010680, ES413232, ES410086, EX011042, ES409818, ES409112, ES743477, ES411709, EX009942, ES738971, ES743573, ES410797, EX912400, EX014858, ES743151, EX008400, EX015200, ES414329, ES414295, EX911693, ES412534, ES741372, EX910689, ES410152, ES743441, ES409729, EX915469, EX914556, EX912595, ES740043, ES739769, EX915411, FF678654
Contig251	ES409427, ES413260, EX013283, ES413514, ES408734
Contig252	ES409431, EX010188, EX915809, EX914434
Contig253	ES409435, EX012143, FF678467, ES413258, EX912680, ES743225, EX014774
Contig254	ES409437, ES413361
Contig255	ES409599, ES413344, ES409442
Contig256	ES409447, ES413302, EX910866
Contig257	ES409449, ES413318
Contig258	ES409451, ES409985, ES413310
Contig259	ES409452, ES409604, ES413317, EX915806, EX914104, EX011249, EX013809, EX015002, ES410867
Contig260	ES409456, ES413331, EX007264
Contig261	ES409457, ES413338
Contig262	ES409468, ES413339
Contig263	ES409469, ES409645, ES413309, FF681197, FF680234
Contig264	ES409471, ES413334, ES409596
Contig265	ES409436, ES409475, EX007377, EX012656, ES413262, EX910763, FF678639, ES741935, FF678576, FF679283, FF679233, EX007262, EX912077, ES413288, ES741388, FF678921, FF678696, FF678032, FF678305, FF678274
Contig266	ES409477, ES409598, ES413299
Contig267	ES409478, ES413348
Contig268	ES409485, ES409595, ES413301
Contig269	ES409486, ES409636, ES413290
Contig270	ES409489, ES413311
Contig271	ES409500, ES409627, ES413313
Contig272	ES409504, ES413300
Contig273	ES409506, ES413359
Contig274	ES409508, ES410781, ES413324, EX912691
Contig275	ES409515, ES413307, ES409609
Contig276	ES409239, ES413069, ES409529
Contig277	ES409270, ES409543, ES409533, ES409546, ES741341, EX912247, ES413082, ES409539, EX914005
Contig278	ES409247, ES409538, ES413065
Contig279	ES409632, ES413305, EX008202
Contig280	ES409633, ES413297
Contig281	ES413316, ES409638
Contig282	ES740861, ES742242, ES409664, ES743123, EX915677, ES741031, EX911618, ES742291, EX010263, EX911716, EX909949, EX911851, EX910355
Contig283	EX013717, EX910990, ES409672
Contig284	ES409673, ES409884
Contig285	ES409675, ES743387, EX911732
Contig286	ES409691, EX915324
Contig287	ES409694, ES741634
Contig288	ES409699, EX914268, EX911263
Contig289	EX011546, ES409717, EX007301, EG025670
Contig290	EX914377, ES409730
Contig291	EX007900, ES409739, EX915921, ES413943, EX915981
Contig292	ES741483, ES409749
Contig293	ES740867, ES409994, EX009411, ES409750
Contig294	EX010775, ES409751
Contig295	EX013688, EX009431, ES739796, ES741781, ES409753, EX012317, EX914476, EX008445, EX014503, EX912301, ES741604, EX008988, ES411228, EX009825, ES411671, ES740196, ES744549, ES414113, EX012831, ES412081, ES411460, EX910879, EX010443, ES740762, EX008340, EX011057, EX013625, EX013581, ES412088, EX011235, ES412747, EX011289, ES738988, ES411914, EX013146, EX915382, EX013050, ES739030, EX910516, ES413701,…
Contig296	ES742235, ES742034, ES742010, ES742059, ES742307, ES742848, EX008481, EX014879, ES411097, EX010430, EX007096, EX910029, EX914417, ES408477, EX915775, EX912718, ES740420, ES742120, EX013443, EX007166, ES409758, ES411037, EX015291, EX009766, EX007424, EX915069, EX915174, EX008780, ES741211, EX010557, EX010878, ES739905, EX911736, ES744086, EX013361, EX010659, ES743220, ES743840, EX010025, EX007562,…
Contig297	ES409761, EX014876
Contig298	ES742440, ES742411, ES739681, ES741429, EX911544, ES742927, EX012689, ES409189, ES742257, ES739327, EX015245, ES410638, EX014890, EX910248, EX009510, EX914668, ES409773, ES410109, EX911050, EX015180, EX014214, EX913507, EG025792, EG025793
Contig299	EX012733, ES741744, ES741330, EX008068, ES409781, ES410261, ES411171, EX010110, ES410447, EX010141, EX009906, ES741834, ES743022, EX913508, ES412036, ES410627, ES412112, ES739091
Contig300	ES409783, EX916266
Contig301	ES409784, ES741081, EX916175, EX915555
Contig302	EX012492, EX009415, ES409794, ES408920, ES743121, EX012479, EX911244, ES743183
Contig303	ES741528, EX013424, EX010351, ES409800, EX010231, ES410159, EX007454, EX009944, ES740916, EX913088, ES739710, ES410697, EX013901, EX914017, FF679885, ES413809, EX911881, EX915989, EX009103, EX010015, EX912330, EX007723, ES411668, ES408955, FF679199, FF679862, ES411154, FF681496, FF678582, EX014870, FF678664, ES739911, FF679531, EX914867, EX912716, FF678369, FF679260, FF680034
Contig304	ES409366, ES739675, ES409813, ES409572, ES744081, EX915946, EX912833, EX010284, ES743294
Contig305	ES409816, EX911355
Contig306	ES409829, EX912057
Contig307	ES412573, ES409832
Contig308	ES409837, ES410645, ES411236
Contig309	ES744285, ES409839, ES743592, EX014591, ES412681
Contig310	EX010525, ES409843, ES412305
Contig311	ES409847, EX916243
Contig312	ES409858, EX008326, ES742637, EX008019, EX014515, EX014455, EX914121, EX914685, EX910515, ES411986, EX007699
Contig313	ES409890, ES739133, ES743457, EX010685, EX913259
Contig314	ES409895, ES412456
Contig315	ES409917, EX912758, ES408826
Contig316	ES409934, EX014797
Contig317	EX007400, EX007376, ES409943, EX013341
Contig318	ES409968, EX911413
Contig319	ES409969, EX009294, EX013116
Contig320	ES409974, ES742191
Contig321	ES409986, ES414213
Contig322	ES409988, EX013319, EX012026, ES411700, EX013160, ES739207
Contig323	ES744307, ES409990
Contig324	ES409393, ES413052, ES409993, EX013239, ES413243
Contig325	ES413482, ES409996, EX013788, EX012962, ES409009, ES409333, ES413466, EX913769, EX007425, ES413186
Contig326	ES410006, EX013757
Contig327	ES740716, ES410024
Contig328	ES410023, EX008544, ES410029, EX008399, EX910607, EX014590, EX911411
Contig329	ES410035, ES742766, ES414277, EX910439, ES741678, EX012003, EX008029, EX912184, EX010668, EX910951
Contig330	ES410039, EX008110, EX910859, EX015101, ES743700, EX011814, ES742948, ES410180, ES743481, EX014102, EX911759, ES412007
Contig331	ES410044, ES743159
Contig332	ES413023, ES409367, ES741729, EX010225, ES741025, ES743017, EX011496, ES739013, ES742320, EX914751, ES413151, EX912546, ES410752, ES741779, EX006957, EX009428, ES739088, EX007418, EX011926, EX012859, EX011782, EX914642, EX916672, EX913274, ES410074, ES741020, ES744179, EX914332, ES409558, ES413810, ES742826, EX910052, ES739219, EX013540, EX913372, EX910365, EX911896, EX914219, EX916158, EX913743,…
Contig333	ES410544, ES742412, ES410083, EX913404, ES411458
Contig334	ES744478, ES739561, EX012640, ES410094, EX913702, EX910831, ES740097
Contig335	ES410113, EX014086, ES742132
Contig336	ES410171, EX008750, EX911632, FF678991, ES409249, FF678046, ES413060
Contig337	EX009230, EX916292, EX008989, ES410174, EX914252
Contig338	ES410175, ES409121
Contig339	ES408525, ES410181
Contig340	ES742346, EX013749, ES740802, ES410190
Contig341	FF681319, FF681505, FF681320, ES742112, FF680957, ES412382, ES410191, EX910669, EX014692, EX912786, ES743059, EX913238, ES411059, ES408923, EX011011, ES744611, EX010734, EX010618, EX914757
Contig342	ES410197, ES411276
Contig343	EX916013, EX916228, ES412078, ES410201, EX910131, ES411132
Contig344	ES410205, EX010347
Contig345	ES410209, EX916247, FF680874
Contig346	ES410211, EX914482, ES414189
Contig347	ES740978, ES410223, EX008383, EX011445, EX007682, EX914559, EX911577
Contig348	ES410230, ES739008, EX007535, EG025707
Contig349	ES410238, EX007695
Contig350	ES410254, EX910733
Contig351	EG025598, ES410283, EX009671, EX910152
Contig352	EG025632, EX911963, EX014279
Contig353	ES409203, ES743853, EG025637, EX910681, EX913158, FF680568, ES743839, ES413108, EX915063, EX914741, EX915818, EX013401, ES411811, EX012833, FF681486, EG025636, EX911138
Contig354	EG025642, EX011435, EG025654
Contig355	EX009340, ES738994, EG025651, EX913718
Contig356	EX011511, EX008421, ES739805, ES408576, EG025659, EX012643
Contig357	EG025680, EX008128, EX012194, EX012818
Contig358	EG025685, ES411169
Contig359	EX912520, ES741384, EX008004, EG025689, ES742535, EX009521, ES744380, ES742548, ES742521, ES741803, ES744264, ES410046, EX012347, ES740741, ES741665, ES740183, EX910189, EX009826, EX914956, EX012473, EX913531, EX911424, ES742926, EX014272, EX915880, EX014637, EX910023, ES412341, ES739943, ES413858, ES744614, EX911959, EX011039, EX916087, ES408972, ES739443, ES744479, EX009949, ES741170, EX913549,…
Contig360	EX916652, EX010061, EG025690, EX913681, EX013810, ES739469, ES743476, EX915052, EX012873, ES741596, EX012165, ES412613, EX911558, EX911642, ES411252, ES412207, ES409190, EX912037, EX910994, ES411659
Contig361	EX010916, EG025400, EG025698, ES744167, EX915875, EX913262
Contig362	FF680734, EG025701
Contig363	EX007782, EG025714
Contig364	EG025719, EX910034, ES411841
Contig365	EG025726, ES409290, ES409338, ES739901, ES740496, ES742384, EX013352, ES742347, ES742430, EX011919, EX012021, EX011582, EX916817, ES741948, ES742486, EX009604, ES740803, EX009367, EX008656, EX007986, EX013666, ES742169, ES742580, ES409654, ES744304, ES409071, ES741786, ES744659, ES739663, EX009210, EX009748, ES412915, EX014216, ES740681, EX011828, ES409846, EX916260, ES413162, EX012208, ES742473,…
Contig366	EG025745, EX013918, EX015059
Contig367	EG025773, EX916160, ES411972, EX911153
Contig368	EG025775, EX011369, EG025776
Contig369	EG025789, EX916208, ES410004, EX015282, ES409963, EX913031, EX911625, EX913898, EX014496, ES410248, EX915226, ES742448, EX010322, EX915282, ES412869, ES411938, EX913138
Contig370	EX914370, ES408474, ES742706, EX011054, ES412808, EX911672, ES739429, ES411621, EX914702, ES739519, EX007664, ES744457
Contig371	ES408499, ES408488, EX014712, ES408480
Contig372	ES738972, EX010562, ES413920, ES410014, ES739073, EX013306, ES744053, EX010467, EX015216, ES408484, ES409018, ES414253, EX007950, ES743317, EX912924, ES741320, EX007613, EX912070, ES409165, ES411285, ES408600, EX916342, EX009382, ES411569, EX009651, ES410031, EX913895, EX014485, EX913020
Contig373	ES408493, EX008990, ES740597, EX010565, EX012230, EX009789, EX009084, EX014716, ES411080, ES408879, EX012491, EX007806, ES412020, EX013077, EX913071, ES408939, EX912194, ES412917, ES408728, EX913289
Contig374	ES408497, EX009168, ES742233
Contig375	ES409365, ES408508, EX008105, EX916836, ES410538, EX014174, ES413218, EX013038
Contig376	EX009980, EX015104, EX011254, EX013117, ES408512
Contig377	ES741829, EX014764, ES408513, EX014678, ES411651, ES410870
Contig378	ES408515, EX007985, EX916821, EX007959, EX010371, EX916307, EX012928, EX911463, ES412040, EX910533
Contig379	ES409681, ES413967, ES408521, EX014129, ES410779
Contig380	ES408523, EX912226
Contig381	ES409156, ES741308, ES408531, EX009113, ES743430, EX915230, ES413446, EX014567, ES741640, EX913955, EX912325, ES410637, ES408793
Contig382	ES408552, ES412897, EX014579, ES408776
Contig383	ES408579, EX916689
Contig384	ES408589, EX012436
Contig385	ES408607, ES739376
Contig386	FF679122, FF681394, FF678262, ES408612, ES413681, FF679960
Contig387	ES410980, ES743760, EX009551, EX008010, EX008458, ES408615, EX008312, ES409863, EX911386, EX006942, EX911622, ES739196, ES410097, EX914449, EX014875
Contig388	ES408619, ES408819, EX913993
Contig389	ES739753, ES408624, EX911890
Contig390	ES408841, ES408633
Contig391	ES408660, EX010046
Contig392	ES408664, ES740596
Contig393	ES408667, ES408677, EX912340
Contig394	ES413601, ES413599, ES408678
Contig395	ES739926, ES408689, ES408850
Contig396	ES408694, EG025629
Contig397	EX009333, ES408697
Contig398	ES408735, FF682028
Contig399	ES408741, ES408470
Contig400	ES408780, ES408560
Contig401	ES743129, ES741739, ES408789, FF681152, FF679171
Contig402	ES408811, ES408632
Contig403	ES408824, ES408611, FF680070
Contig404	ES408836, ES408599
Contig405	ES408839, ES408606
Contig406	ES408840, ES408601
Contig407	ES740010, ES408843
Contig408	ES408858, ES410395
Contig409	ES408861, FF680932
Contig410	ES408867, ES408651
Contig411	ES414260, ES408880, ES409763, ES410979, ES414249, EX914216, ES412586, EX009219, FF678800
Contig412	EX910862, ES408881, EX913407, ES742390
Contig413	ES408885, EX015116
Contig414	EX014702, ES408914, EX014743
Contig415	EX913849, EX910461, EG025631, ES408915
Contig416	ES409287, ES409210, ES409217, ES740448, ES742447, EG025401, EX013759, EX009136, ES408921, EX915459, ES744044, EX009618, EX009207, EX011194, EX010052, EX010369, EX911407, EX012671, ES741562, ES412380, EX014630, EX915552, EX911462, ES740088, ES413118, EX010625, ES744480, EX008197, ES744250, EX008513, ES410703, EX008974, EX007421, EX012694, EX012332, EX009260, ES740571, EX008464, EX015261, ES411267,…
Contig417	ES408924, EX916424
Contig418	ES740058, EX008295, ES412408, EX008310, ES408925, ES411638, EX916740, EX013238, EX014118, ES413751, ES412698, ES414232, ES412850, ES411616, EX910523, FF681817
Contig419	EX916769, ES408932
Contig420	ES408948, ES412202, EX910799, EX007869, EX012258
Contig421	ES408949, ES741405
Contig422	ES408961, ES412797, ES740988, FF680818
Contig423	EX008849, ES408983, ES412819
Contig424	EX008214, EX916365, ES408995
Contig425	ES409461, EX011067, EX010417, EX913688, ES413335, ES412109, ES410067, ES409013, EX014223, EX013018, ES409770, ES409628, EX912706, EX010922
Contig426	EX013471, EX009044, ES413739, ES740922, ES409048
Contig427	ES409052, ES739910, EX009787
Contig428	ES409060, ES414287
Contig429	EX013644, ES409065
Contig430	ES412483, ES741241, ES742781, FF679428, ES409085, ES743983, FF679136, ES414299, ES739683, ES410469, FF679669, ES740113, ES744283, ES742424, ES743498, EX014680, EX915913, EX915447, ES410241, FF678225, EX911692, ES412734, EX013126, EX913724, EX910002, EX911235, ES412813, ES412470, FF678998, EX007283, EX009174, EX910804, EX910140, EX012957, EX010942
Contig431	ES409098, EX916562
Contig432	ES409130, ES739223, FF682163
Contig433	ES739253, ES409145
Contig434	ES739822, EX014132, ES409154, EX915599
Contig435	ES409155, EX911525, FF680329
Contig436	ES743850, ES740708, ES743966, EX912321, ES412499, EX010385, ES408703, EX009133, EX913821, ES410635, ES409175, EX008810, EX914278, EX912441, ES408859, ES410529
Contig437	ES409178, EX914545, ES410921, ES410869
Contig438	ES409218, ES741794, ES740701, ES740949, EX013797, ES744052, EX008086, ES741709, EX013924, EX010226, EX008482, ES743067, ES739121, ES739546, ES744424, ES743371, ES413917, EX013470, ES741674, ES409185, EX013720, ES739707, EX915026, EX913128, ES410246, EX915570, ES743312, EX013205, EX015223, EX012909, EX913160, ES411576, EX014306, EX011697, ES409677, EX912759, EX013112, EX009686, ES413649, EX013005,…
Contig439	ES740444, ES741516, ES740364, ES741449, ES741849, EX008441, EX011409, ES744109, EX014865, ES742537, EX915031, EX011131, ES740279, ES412926, ES409201, EX914455, EX911106, EX009342, EX910066, EX013119, EX915292, EX913961, EX911966, EX010872, ES409173, ES410157, EX015088, EX007013, EX009569, EX912522, EX007025, EX012622
Contig440	ES409205, ES413122
Contig441	ES409207, ES413098, ES412627, EX011675, EX010821, EX914760, ES743075
Contig442	ES409224, ES413100
Contig443	ES409227, ES413117, EX007066, EX914564, EX910443
Contig444	ES409231, ES413073
Contig445	ES409232, ES413126
Contig446	ES409251, ES413093
Contig447	ES409254, EX008089, ES413134, ES412171, EX007209
Contig448	ES743911, EX914961, EG025329, ES739637, ES743949
Contig449	FF678660, EG025330
Contig450	EX912803, EG025331
Contig451	ES739419, EG025334
Contig452	EG025343, ES412936
Contig453	ES740844, EG025352
Contig454	EG025357, EX013828, EX014437, EX012742, EX914634
Contig455	EG025359, EX013342, EG025461, ES413460, EX015293, ES411101, EX011106, ES741027, EX916545, EX913251, EG025360
Contig456	EG025385, FF681606, ES741669, EX009511, ES744178, FF679162, EX010279, ES742628, ES410897, EX916308, EX913064, EX915136, ES414017, ES740059, EX912261, EX913303, ES412779, EX912698, ES411376, EX913546, ES408883, ES413972, ES411735, EX912980, ES411787, EX010478, ES411705, ES741541, EX910886, EX013538, ES741804, FF678221, ES411898, FF680687, EX008727
Contig457	ES740324, EX011550, EG025386, ES411812, EX012060, ES410038, ES413003, EX014099, EX013128
Contig458	EX010820, EG025406, EX915978, EX912918, ES413826
Contig459	EX011778, EG025417, EX011767
Contig460	EG025438, EX915369, ES412990
Contig461	EX009505, EG025440, EX010656, EX911033
Contig462	EG025450, EX008305, ES740588, EX007180, EX911835, EX915001
Contig463	EX008115, EG025472, ES741831, EX010379, EX013978, ES410560, ES410604, ES412760, ES411893, EX911673, EX007830, EX912229
Contig464	ES413434, ES741272, EX914489, EX007127, EX010402, ES411930, ES744151, EG025477, ES739872, ES410594, EX915121, EX014316, EX915370, EX012014, EX914744, EX914658, EX910945, EG025488
Contig465	EG025481, ES414150, EX914943, EX014064, ES741342, ES744078, ES410089, ES741861, EX911511, EX010028, EX007093, EX012648, EX011863, EX008145
Contig466	EG025485, EX013844
Contig467	EG025506, EX912809
Contig468	EG025507, ES744026
Contig469	EG025512, ES411260, EX915049, ES743998, ES743885, EX013244, EX914333, EX916199, EX008021, EX012103
Contig470	EX009038, ES742849, EG025537
Contig471	EX008046, ES741752, ES740479, ES410451, EX011866, ES742839, EX009037, EG025542, EX910334, ES741460, ES410589, ES413596, EX913533, EX910079, ES741264, EX011762, FF678671, ES413924, EX011431, FF678572, FF679827, ES740899, ES412159, EX010551, FF679976, EG025550, EX910662, ES411173, FF679330, FF678928, EG025544, FF682080, FF679556
Contig472	EG025548, ES408642, ES412173, EX007373, EX916716, EX912850, ES410170, EX009827, ES410128, ES408848, EX014815
Contig473	ES739684, ES741269, EX011160, ES744168, EX013428, EX009685, ES744213, ES739761, EX911100, EX015203, EX915739, EX011686, EX009234, EX911259, ES411823, ES414011, ES739321, EX913292, EX915375, EG025715, ES410269, ES410296, EX014429, ES739220, EX007217, EX013307, EX009760, EX007019, ES410285, ES743299, ES740522, ES410647, EX007282, EX007845, EX912320, EX912298, EX913578, EX913711, ES743474, ES742668,…
Contig474	ES740015, EX915332, EX007044, EG025566, EX015060, EX007074, EX012858, EX011808, EX010221, EX009296, EX916671, EX915741, EX910624, EX913723
Contig475	EG025574, EX015228, FF681945
Contig476	EG025584, ES412154
Contig477	EX008460, EX009327, EG025585, EX010830, EX012263, EX915694, EX013147, EX013043, EX910965, EG025586
Contig478	EX009962, EG025588, EX916395
Contig479	ES409256, EX912263, ES413959, EG025590, ES413071
Contig480	ES744212, ES743993, ES743432, ES739459, EX008244
Contig481	ES743999, EX011924, EX008401
Contig482	EX916229, ES409497, ES413520, ES740369, ES741084, EX011379, ES740826, EX007200, EX009092, ES744004, ES740736, ES744333, ES740857, EX914711, ES739839, ES741382, EX012565, ES742380, EX013753, ES409640, ES741044, ES741915, EX007132, EX012453, ES411044, ES743538, EX914739, EX915416, ES409734, ES741296, ES414111, EG025606, EX009768, EX010062, EX010224, ES413898, ES413328, EX915939, ES744138, ES744372,…
Contig483	FF681834, ES744009, EX009578, FF679816, FF679626
Contig484	EX011569, ES744013, FF680741, FF680714, EX009821, EX015186, EX010723, EX008581, FF679187, FF679197, EX910053, FF678199, FF681658, ES408718, FF681216
Contig485	ES744021, EX008293, EX910858, EX007374, EX915224
Contig486	ES744029, ES411361, ES410323, EX916226, EX012741, EX010877, EX915359
Contig487	ES744034, EX013632, EX911562, EX911704, ES412086
Contig488	ES744039, ES739465
Contig489	ES744040, ES409228, EX915979, ES743574, EX916739, EX010757, EX914231, ES742146, EX014446, EX013214, EX007297, ES413070, EX012948, ES744396
Contig490	ES409262, ES409439, EX913598, ES741238, EX013880, ES744048, ES739896, ES743467, EX912805, EX913299, EX912991, EX012433, EX009015, EX915798, EX911189, EX912586, EX010021, ES413078, ES411369, ES743965, ES744442, ES408549, EX009142, EX014806, ES743000, EX008597, ES412033, ES412351, ES740929, ES739160, EX013654, ES411390, EX007546, EX912514, ES742317, EX912504, EX010977, EX010189, EX007336, ES413346,…
Contig491	ES744076, EX009870, ES739198, EX911521, EX912609, EX010535, ES413485, ES410464, EX014927
Contig492	ES744082, ES739986, EX910576, EX014308, EX007316, EX912909, ES742365, FF679189, FF678235
Contig493	EX916753, ES744096, ES410196, ES410676, EX014634
Contig494	ES744124, EX912458, EX012541, EX008726, ES741507
Contig495	ES744126, ES744121
Contig496	EX013406, ES738980, EX009040, EX913868, ES744141, EX014380, ES413773
Contig497	ES744145, EX007499, EX915895
Contig498	ES744152, EX010421, ES744464, ES739940
Contig499	ES740304, ES744164, EX012825, EX012788
Contig500	ES408520, ES741985, ES414165, ES744190, ES740827, EX913865, ES742714, EX007899, EX914436, ES412051, ES410695, EX913547, EX914696, EX914310, EX014329, EX010870, EX010575, EX910269, EX911205, ES410336, ES411333, ES743514, ES414243, EX913489, ES412364, ES412618, ES412958, ES410504, ES413551, EX911324, EX912110, ES413945, EX913306, ES743807, EX011796, ES743603, EX011831, ES744271, EX910204, EX913317,…
Contig501	ES744196, ES414309, EX009148, EX912054
Contig502	ES744199, EX007776, EX011538, ES741169
Contig503	ES744200, FF681444, ES741385, FF679186, EX913142
Contig504	ES409229, EX013676, EX008677, ES744210, ES741255, ES413114, EX010253
Contig505	EX007461, EX015138, ES744241
Contig506	ES742711, ES740375, ES744256, ES740537, ES413918, EX009522, EX010906
Contig507	ES742122, ES744258
Contig508	ES744272, EX009170
Contig509	ES412144, ES744274
Contig510	ES744292, EX012183, EX916124, EX014332, EX913884
Contig511	ES742485, ES744299, ES740906, EX911989
Contig512	ES739728, ES744310, ES412357, ES411404, EX008052
Contig513	ES744314, EX011896
Contig514	ES742909, ES744316, EX014715, EX910013, EX914402, EX015243, ES409326
Contig515	EX013882, ES744325, EX007661
Contig516	ES409463, ES744334, EX912374
Contig517	EX915967, ES741764, ES741667, EX009590, ES413038, ES744339, EX009297, EX010292, EX916048, EX912654, ES743267, EX911443, ES411943, ES743782, ES410648, ES408963, EX910778, EX915442, EX012768, EX913978, EX910234, EX914496, EG025591, ES412507, EG025561, ES742707, ES411957, EX014138, ES411579, EX913897, EX911441, ES411309, FF678215
Contig518	ES744341, EX010966
Contig519	ES409514, ES744356, ES410668, EX012031, EX912277, ES741529, ES413341
Contig520	ES744366, EX915397, ES741535, EX007371, EX916400, EX010032
Contig521	ES744383, EX914842
Contig522	ES744386, EX910852
Contig523	ES744395, EX012418, ES741351
Contig524	ES744398, ES743653
Contig525	ES744401, EX013461
Contig526	ES744405, EX010714, EX910781
Contig527	EX010950, ES744407
Contig528	EX011632, ES744408, ES740897, EX013325, EX913464, EX010026
Contig529	ES744409, ES739248, EX915345, EX013557, EX014185, EX012609, EX010252, EX912106, EX912817
Contig530	ES744415, EX911838, ES743036
Contig531	FF680846, ES744429
Contig532	ES744445, ES739172
Contig533	ES739072, ES744446
Contig534	ES744462, EX010409
Contig535	ES743346, ES744476, EX010921
Contig536	ES741984, ES744487
Contig537	ES744490, EX010012
Contig538	ES744491, EX014907
Contig539	ES409522, ES741282, ES411594, ES740421, ES742793, ES412309, ES742436, ES741805, ES411590, EX011573, EX915764, EX009621, ES408522, EX014765, ES742082, ES413624, EX008323, EX014754, ES741711, EX008161, FF680439, ES740465, ES740048, EX007988, ES413960, ES739323, EX009012, ES409220, ES741023, ES742476, ES743689, ES743617, EX012444, ES410099, ES739491, ES411434, ES739760, EX013525, ES410574, ES741412,…
Contig540	EX008030, EX008023, ES744501, ES410235, ES740564, ES739456, ES409708, EX013618, EX009925, ES411485, ES741728, ES411989, EX011288
Contig541	ES744506, EX014573
Contig542	ES744537, ES739221
Contig543	ES744546, ES741015
Contig544	ES744558, ES744553
Contig545	EX008668, ES744574
Contig546	ES744582, ES742854, ES740903, ES742773, EX012164, EX913091
Contig547	ES744585, EG025772
Contig548	ES744606, EX916126, EX011998
Contig549	EX914740, ES744616, ES412342, EX911976, EX007636
Contig550	EX012719, ES744620, EX912249, EX910202, EX011395
Contig551	ES744622, EX911571
Contig552	ES744065, ES744646, ES411490, ES412010, ES742764, ES740166
Contig553	ES744649, EX916807
Contig554	ES409322, EX007268, EX912271, ES742952, ES410856, ES740055, ES743631, EX009004, ES413205, EX014464, ES411779, EG025442, EX911133, ES409559, ES408934, EX011826, ES409893, EX012042, ES409039, EX913589, ES411000
Contig555	ES742953, EX007417
Contig556	ES742960, EX012944
Contig557	ES742961, EX011178, EX014478, ES408547, ES410467, EX007913, EX011121, ES410822
Contig558	EX916616, ES742966
Contig559	ES414053, EX007671, ES740249, EX011064, EX014130, EX011420, EX912842, ES409744, EX913457, ES409010, ES411538, ES742974, ES412390, EX009958
Contig560	ES742990, EX916178
Contig561	ES742993, EX910567
Contig562	ES414341, ES740389, ES743021, ES412021, EX010843, ES408529, EG025638, ES741658, ES741601, ES744511, ES743810, ES410713, ES739914, EX007049, EX014237, EX913658, ES740642, EX911280, EX013206, EX012735, ES740353, ES414032, ES409809, EX013705, ES410790, ES740163, EX007975, ES413775, ES739019, EX911954, ES739776, EX910600, EX916551, EX916704
Contig563	ES409526, EX007099, ES743031, ES411003, ES409615, ES740187, ES741055, ES413374, EX014917
Contig564	EX012152, ES743043, EX910345
Contig565	ES743046, ES742561, EX910240
Contig566	ES743052, EX010468, EX008393, ES742942, EX015260, EX915672
Contig567	ES743055, ES743765, EX913057, EX914438, EX014901
Contig568	EX007767, ES743104, EX008487
Contig569	FF679649, ES743109
Contig570	ES742220, ES741947, EX011640, EX911707, ES743115, ES411178, ES741796, ES411056, ES740527, EX916819, EX911478, ES743868, EX910751, EX013915, EX010945, EX014390
Contig571	ES743127, ES412685
Contig572	ES743140, ES411029
Contig573	ES743147, EX913721
Contig574	ES743189, ES412817, ES739199, ES412395, EX912060
Contig575	ES743190, ES740900
Contig576	ES743201, ES743034
Contig577	ES743203, EX915421
Contig578	ES743204, EX916036
Contig579	ES743209, ES744270, ES412497, EX914913, EX914357, ES740210, ES740350, EG025667
Contig580	ES743212, ES410256
Contig581	EX012997, ES743228, ES740748
Contig582	EX006973, ES743235, EX010875, EX913340, ES408574, ES411820, EX013575, EX008817, ES739353, EX007414, ES408757, ES408712
Contig583	ES743263, EX912550
Contig584	ES743269, EX007731, EX007350, EX912452
Contig585	ES743288, EX910319
Contig586	EX910991, EX010780, EX916274, EX014387, EX013657, ES741710, ES743305
Contig587	ES739809, ES743309
Contig588	ES414306, ES743349
Contig589	ES743363, EX011515
Contig590	ES743381, EX915546
Contig591	EX910975, ES743383, ES409786, EX007011, EX914387
Contig592	ES739645, ES743398, ES410658, EX008195, ES410439, ES414263, ES409855, EX012621
Contig593	EX014328, ES743401, EX911831, ES741085, EX914287, EX013897, EX909981
Contig594	FF681489, EX916245, ES743418, EX014082, ES739696, FF681485
Contig595	ES741716, ES743449, EX013900, EX008281, EX013907, EX010835, EX014482, EX915649, EX007302, ES743410, EX912557, ES741543, ES413660, EX011950, ES414351, EX914705, ES409756, ES409297, EX008621, ES412407, ES409992, EX008162, ES743542, EX009223, EX014374, ES743266, ES413935, ES414334, EG025727, ES414081, ES414176, EX008630, EX913534, EX914393, ES740798, EX915278, EX914395, EX912919, EX910276, EX013553,…
Contig596	ES743450, EX912533, ES411296, EX915067, ES413870
Contig597	ES743064, ES743453, ES739085, EX010826, EX008724, EX914045, EX915050
Contig598	ES409304, ES743454, ES740329, ES413474, ES740372, EX010271, ES413167, EX008740, ES744192, EX914406, EX916462, EX916236, EX009024
Contig599	ES743458, EX014192
Contig600	ES409259, ES741118, ES742579, ES743468, ES413053, EX012869, EX911022, ES744170, ES413540, ES743676, ES411850, ES740006, ES411418, ES740680, EX008961, EX911419, ES413061, ES743364, EX007247, ES740987, EX007554, EX010547, EX911203, EX014864, ES410630, EX013438, ES743122, EX007742
Contig601	ES741203, ES743505, EX915525, ES412490
Contig602	ES740980, ES744495, ES743508, EX011407, ES742298, EX008313, EX008982, ES410840, EX013930, EX014924, EX009626, EX010418, EX914775, EX910330, EX911139, EX014155, EX015001, EX012884, EX013959, EX012762, EG025490, EX912399, ES742423, EX006989, EX909970, EX015284, ES743599, EX912964, EX010876, EX007773, EX913511, EG025545, EG025801, EX010278, EX913713, ES411837, ES412591, ES409188, ES741458
Contig603	ES743518, ES743428, ES411649
Contig604	EX008100, EX012504, ES743526, ES739825, ES413829, EX009558, EX007286, EX008505, EX009167, EX007677, EX008385, ES741046, EX010785, ES742159, ES413865, ES744534, EX012678, ES739781, EX912262, ES742311, EX012515, EX014925, EX015005, EX012789, EX011869, EG025746, ES739524, ES741191, ES413782, ES743108, EX008048, EX911053, EX009149, ES739953, ES741558, EG025749, EX911384, EX916267, EX012245, EX008329,…
Contig605	ES743533, EX909958, EX912638
Contig606	ES409355, EX011588, ES740555, ES739742, EX915172, EX914927, EX913916, ES743546, ES743960, EX911787, ES741325, EX007115, ES411327, ES414005, ES744007, EX915600, EX010320, EX914112, EX915621, ES741247, EX912302, EX913133, EX013168, ES412645, EX914343, ES411644, EX010881, ES412950, EX006935, EX913827, EX916507
Contig607	EX915037, ES743553
Contig608	EX009406, ES743561, EX914225
Contig609	ES743586, ES412368
Contig610	ES412863, ES409214, ES741475, ES413047, ES742567, EX913947, ES743590, ES741257, ES740075, EX011123, EX011258, ES739535, ES744525, EX007365, EX014044, ES413722, EX010107, ES413489, ES739537, ES410825, ES741410, ES739495, EX009786, EX912572, EX913193, EX914678, EX913141, ES410977, ES413505, ES410890, EX009417, ES741105, EX913887, ES412160, EX007697, EX014412, EX911956, EX012000, EX911574, ES743095,…
Contig611	ES743597, ES740321, ES410793, EX013586
Contig612	ES743600, ES742100, EX008389, EX915209, EX911820, ES742234, EX012664, EX915948, EX012477, EX915343, EX912471, ES743336, ES741359, EX912356, EX010507, EX008122, EX009485, ES741096, EX915634, EX007108, EX912473, EX914578
Contig613	ES409077, EG025621, FF680921, FF681701, ES413997, FF680788, EX011108, ES408868, ES743609, ES740669, FF681214, EX010678, EX012094, ES412181, EX008435, EX913922, ES411545, EX014895, EX916297, EX915367, EX914182, ES411071, ES414281, EX011169, ES410567, ES409780, EX915857, EX910659, ES408646, EX911008, EX007892, EX912844, ES740811, EX911307, ES742180, FF680736, FF681685, EX007489, EX010147
Contig614	ES743612, EX010308
Contig615	ES743613, EX007796
Contig616	ES743624, ES408597, ES409772, ES740866, EX012950, EX014334
Contig617	FF680694, ES743627, EX915161
Contig618	ES739672, ES743629, EX010563, EX014465, EX912178, EX914871, ES408682, EX914644, EX011752, EX012137, EX911491, EX914707, EX010090, ES408862
Contig619	ES743634, ES743640
Contig620	ES743655, EX912563, ES412893, EX015006
Contig621	ES743660, EX007993
Contig622	EX916050, ES743664, EX009948, EX910641, ES412732
Contig623	ES409450, EX007406, ES743673, EX914470, ES413295
Contig624	FF680456, ES743677
Contig625	EX011473, ES743686
Contig626	ES743697, ES741374, EX009514, EX910805, EX011900, EX010746, EX010646, EX012734, ES414292, EX915387, ES410563, ES412244, EX012769, ES742221, EX913793, EX915390, EX914286, EX915337, EX911991
Contig627	EX013728, ES743710, EX012494, ES411784
Contig628	ES743714, ES743325
Contig629	ES743718, ES743621, EX914298, ES412414, ES743584
Contig630	ES743730, ES739870, ES743452, ES410473, ES411287, ES408878, ES411352, ES740074
Contig631	ES743738, EX011651
Contig632	ES743758, EX913103
Contig633	ES739477, ES743761, EG025757, ES740606
Contig634	ES413019, ES742036, ES743770, EX009622, EX009755, ES739636, EX014460, ES744627, EX012670, ES412027, EX008042, ES740498, EX008911, EX915965
Contig635	ES743783, ES414097
Contig636	ES743787, ES741380, FF681852
Contig637	ES743813, ES740009, ES740890
Contig638	EX008611, ES743821, ES409754, EX013740, EX014273, EX911343, EX915735, ES743789, EX911889, EX910260, EX912198, ES412879, ES413823, EX013253, EX916765, EX913337, EX007769, ES740275, FF679245, FF681664, FF680184, EX014442, EX911940, FF681416, FF679914, FF680725, FF679907, ES743019, FF679925
Contig639	ES743824, ES741606, ES414323, ES410746, ES411340
Contig640	ES743829, ES741932, ES740417, ES410717, EX013477, ES413427
Contig641	ES743845, EX014861, EX012601, EX013210
Contig642	ES409253, ES741427, ES741655, EG025522, EG025447, EX011821, ES739555, ES743864, ES740226, EX012305, EX007267, EX009028, ES740769, ES742283, ES739042, EX009615, ES744560, EX914986, ES413085, ES409906, ES411571, EX915786, ES740805, EX915271, ES743811, EX915295, EX006978, ES740875, ES411782, ES741217, EX008107, EX013040, ES742333, EX912214, ES744540, EX014736, EX010234, ES739795, EX007084, ES743456,…
Contig643	EX011671, ES743892
Contig644	ES414216, ES743898, ES408573, EX011726
Contig645	ES743914, EX010344
Contig646	ES409350, ES743924, EX913175, ES409578, ES413204, EX011266, EX009445
Contig647	EX009434, ES743925, ES740051, EX912562, EX914495, ES739508, EX009454, EX009354
Contig648	EX915689, ES743932
Contig649	ES741975, EX008262
Contig650	ES741976, EX914730
Contig651	ES741995, EX916159, EX010444, EX007441, ES741288
Contig652	ES742016, ES739717, EX012309, EX013501, EX911464, EX009338, ES410541, ES739188, ES744655
Contig653	ES740450, ES742017, ES740892, ES741965, ES742605, EX014887, ES742792, EX013482, ES409971, ES740193, EX013562, EX014385, EX913818, ES410189, ES412120, ES408919, EX913909, ES743963
Contig654	ES742024, ES743455, ES413776, EX911035, EX911219, EX914009, ES740169
Contig655	EX914401, ES742037
Contig656	EX011145, EX007263, ES742040, EX009753, EX911779, EX915586, EX913085, EX012113, ES740970, ES741049, ES414035, EX012078, EX008522, EX014744, ES742557, ES409014, FF679602, EX912462, EX915598, EX011313, EX007916, EX010420, EX009315
Contig657	ES742051, EX006940
Contig658	ES742774, ES742062, FF678371, EX013795
Contig659	EX914279, EX910613, ES742070, ES410836
Contig660	ES739063, ES742071, ES743632
Contig661	ES742072, EX007442, ES740659, ES413000, ES743696, EX909965
Contig662	EX009654, ES742083, ES742066
Contig663	ES742085, ES409973, FF678469
Contig664	ES742099, EX007467, ES742918
Contig665	ES742124, EX912944, EX912287, EX013216
Contig666	ES742136, EX007582, EX914750, EX911776, EX916227
Contig667	ES742139, EX010299, ES742606
Contig668	ES742153, EX912242
Contig669	ES742168, ES740383
Contig670	ES742170, ES408873
Contig671	ES742181, ES408479
Contig672	EX012413, ES742184, ES742686, EX914002, EX014247, FF682075
Contig673	EX014851, EX007537, EX914138, EX013322, EX914731, ES742188
Contig674	ES742192, ES413584, ES409812
Contig675	ES742197, ES739747
Contig676	ES742202, ES413896, EX912337
Contig677	ES409307, ES409334, ES409277, ES408490, ES742067, EX011202, ES741753, EX010155, ES741683, EX012457, ES742212, EX915550, EX008971, EX913139, EX916291, EX910117, EX010641, EX007485, EX014606, EX912411, EX914235, EX012147, ES412663, EX007706, EX010927, EX015000, ES743897, ES411430, ES742456, ES413175, EX013970, EX013420, EX915296, EX012958, EX014970, EX007279, EX014384, ES410061, EX013187, EX010501,…
Contig678	ES742213, EX915255
Contig679	ES742214, ES412428, ES743588, EX011843, EX010687
Contig680	EX916042, ES742217
Contig681	ES742392, EX009513, EG025552, ES742015, EX915545, ES741934, EX008158, EX011072, ES742250, ES744451, EX009896, EX015109, EX910649, EX012297, EX007385, EX915353, EX011579, EX911924, EX013680, EX910754, EX008176, EX012070, ES741762, ES410698, EX008891, ES410824, EX916068, ES410050, ES410146, EX014949, EX914101, ES410360, ES412372, EX007304, ES412488, ES742254, EX015278, EX914451, EX009071, EX913813,…
Contig682	ES742295, EX015038
Contig683	ES409488, ES742312, ES409611, ES413322
Contig684	ES742323, EX009256
Contig685	ES742328, ES739426, ES414325, EX014156, EX913698, EX007919, EX912460
Contig686	ES742334, ES412404
Contig687	EX012616, ES742335, EX010387, ES742660, EX915450, EX913890, EX014704
Contig688	ES741701, EG025374, EX008090, ES742352, EX012127, EX916086, EX916559, ES739908, EX012544, EX015250, ES412800, ES412182, EX009845, ES744309, ES411459, EX008379, ES744394, ES411239, ES742769, EX912332, ES744236, EX915108, ES414194, EX912493, EX913349
Contig689	ES742356, ES413780, ES740093
Contig690	ES742378, ES740370, EX916403, EX910462, ES410478, EX014566
Contig691	ES742400, ES743087, EX916791
Contig692	ES742409, ES412905
Contig693	ES742808, ES742438
Contig694	FF678070, ES742482
Contig695	ES409405, ES413235, ES742492
Contig696	ES742498, ES409100, ES411148
Contig697	ES742504, ES742361, EX913691, ES412791, ES740282, EX014742, EX911041, EX011770, ES409179
Contig698	ES742508, EX915398, EX015055, EX913675, ES413610, ES408918, ES411927, ES742676
Contig699	ES742523, EX912613
Contig700	ES742527, EG025672, EX914362
Contig701	ES742533, EX007447
Contig702	ES742549, FF679159, ES742185, ES411974, ES413508
Contig703	ES742551, EX911742, EX012225, EX912100, EX012146, EX014862, EX011946
Contig704	ES742757, ES742553
Contig705	ES742558, EX011259, ES743297, EX011879, EX007284, ES739967, ES740114, EX912801, EX914541
Contig706	EX015273, ES742574
Contig707	ES409399, ES742575, EX910976, ES739324
Contig708	ES411605, EX012339, ES742577
Contig709	ES742593, ES742488, ES412133
Contig710	ES742599, EX913487
Contig711	ES742613, EX014987, EX013953, EX012853, EX014888, ES739435
Contig712	EX912590, ES742616
Contig713	ES742635, EX012493
Contig714	ES742640, ES411771
Contig715	ES742643, EX912188
Contig716	EX914617, EX910101, ES739688, ES742649
Contig717	ES742664, ES738996, ES408593
Contig718	ES742371, ES742670
Contig719	ES742680, EX911293, ES412963, ES744428
Contig720	ES742690, EX912662
Contig721	ES742703, EX007497
Contig722	ES742724, EX012939
Contig723	EX010681, ES742733
Contig724	ES742745, ES412839, EX007131, ES743028, EX012708, EX015127, EX013570, EX007278, EX913816, ES743801, EX008738, EG025487, ES413431
Contig725	ES409466, ES414279, ES409396, ES409282, ES742759, ES741615, ES739852, ES740515, ES742023, ES408658, EX014242, ES413251, ES741512, ES741982, ES742416, EX915074, EX009507, ES743416, ES741250, EX913559, EX011883, ES739876, ES742852, ES739193, ES411480, ES413323, ES739159, ES743465, ES740658, ES411373, EX009624, ES743639, EX913143, EX014055, ES743773, ES744643, EX915990, ES739904, EX915629, ES743615,…
Contig726	ES742771, ES743414
Contig727	ES409267, ES740822, ES742790, EX010249, ES413676, ES412626, EX009967, EX914876, EX913912, EX007970, EX914697, EX014536, EX910668, ES739380, ES409548, EX007573, EX014889, ES744373, ES410143, ES740493, EX013698, ES414269, ES739634, EX012080, EX916677, EX912346, ES412070, EX014902, ES411658, EX008553, ES408609, EX008560, EX008201, EX007369, ES411629, ES739744, ES743192, ES743071, EX009635, ES740614
Contig728	ES742813, EX913879
Contig729	ES742828, EX913972
Contig730	ES742836, EX009229, ES741158, EX913999, EX913301, EX007296
Contig731	EX007120, ES740440, EG025796, EX009461, ES742844, EX012462, EX015244, ES742299, EX010027, ES411493, ES743149, EX012313, EX011738, ES739566, ES744647, ES742726, EX008324, ES414019, ES411107, ES412806, EX014688, ES414072, ES410489, EX916186, EX013850, EX910078, EX014050, EX912703, ES740807, EX912886, EX007942, EX913581, EX914500, EX913935, ES744520, EX010660, ES412290, EX915154, EX014975, EX012898
Contig732	EX910410, ES742856, ES740874
Contig733	ES742864, FF681958
Contig734	ES739662, ES742877
Contig735	EX014028, ES742879, ES413504
Contig736	EG025382, ES742885, FF679050, EX915510, EX915931, EX014260, EX915554, EX914326, FF678909
Contig737	EX008617, ES409727, EX009266, ES742888, EX911143
Contig738	ES742910, ES741700
Contig739	ES742912, FF678019, FF679040
Contig740	ES742916, EX914566
Contig741	ES409458, ES742943, ES741873, ES410984, ES413628, EX910270, EX010311, ES743107, ES413320, EX910293, EX010216, EX014032
Contig742	ES742949, EX913127, EX913502
Contig743	ES740955, ES412810
Contig744	ES740959, EX007322
Contig745	ES741006, EX912014, ES743155, EX012050, ES410041
Contig746	ES741010, EX010033, EX012161, ES411827
Contig747	ES741018, ES742578
Contig748	ES414282, ES741034, EX009343, ES739639, ES742007, EX012390, EX012495, EX007219, ES414058, ES410412, EX007726, EX914569, EX916438, EX007643, EX916604, ES743713, ES742806, ES414275
Contig749	EX007486, ES409755, ES740297, ES741035, EX008523
Contig750	ES741037, ES741402
Contig751	ES741080, ES741852, ES741870, ES741936, EX014289, ES741042, ES742156, EX013701, ES741126, EX015151, ES743707, ES739819, ES413670, ES409835, EX013067, EX015165, ES412219, ES410801, EX007329, EX011988, ES744551, EX008302, ES411414, EX007462, EX912469, ES743435, EX011358, ES413675, ES739720, ES409880, EX007940, ES410957, ES743968, EX010197, EX013779, EX009764, ES742602, EX014167, ES409692, EX915973,…
Contig752	ES741051, EX014473
Contig753	ES743947, ES741059, EG025620
Contig754	ES741069, EX008005
Contig755	ES412297, ES409481, ES409741, ES741082, ES740744, EX009378, ES409614, ES742130, ES413314, EX912881, EX912927, ES409167, EX910150
Contig756	ES741099, EX911480
Contig757	EX011457, ES409389, ES740691, EX012345, ES739224, EX009693, ES409709, ES742866, ES741108, ES743233, EX915642, ES409017, EX008889, EX007386, ES409932, EX013792, ES411256, ES409584, ES743088, ES413797, ES744322, EX014246, ES413274, EX914768, ES410621, EG025408, ES739925, EX013992, EX915331, EX010650, EX914102, EX014662, FF679573, FF680248, ES410007, EX012874, EX012889
Contig758	ES741112, ES739939, ES742789
Contig759	EX914064, ES741115, EX912981, ES739329, EX915972, ES412509
Contig760	FF679509, ES741122, EX910650, ES744579, EX007087, EX015081
Contig761	ES741127, EX911535
Contig762	ES741130, ES744268
Contig763	ES411407, ES741133
Contig764	ES741141, ES410351
Contig765	EX010076, EX911828, ES409815, ES741155, EX913424, EX910816
Contig766	ES409347, ES741168, ES409948, ES410493, ES409779, ES740195, EX911427, EX011114, EX910952, ES413171, EX008163
Contig767	ES414186, ES741181, EX012435, EX013561
Contig768	ES741185, EX911076
Contig769	ES739941, ES741198
Contig770	ES741792, ES741202
Contig771	ES741213, EX009318, EX008446, ES741408, EX007507, EX014966, EX011771, ES739414, EX916242
Contig772	ES741219, EX011216, ES413985, EX009350, EX007840
Contig773	ES741227, EX009458, EX012035, ES413709, EX009679, EX011558, EX912932, EX914110
Contig774	ES741234, ES413884
Contig775	ES741258, EX007561, ES408688, FF679102
Contig776	ES741259, ES410177, ES410242
Contig777	ES741262, EX912099
Contig778	ES741263, FF680556, FF682095, EX911103, FF681473
Contig779	ES741265, EX014529, EX009632
Contig780	ES741279, EX915030, EX914523
Contig781	ES741284, ES742385, EX013134, ES743769, EX010419
Contig782	ES741337, EX010160, ES742687, ES743825
Contig783	ES409373, ES409364, ES742845, ES740168, EX008208, EX009722, EX910151, EX009723, ES413879, ES413914, ES741350, EX915682, ES739582, ES739900, EX913785, EX915630, EX007858, ES739273, ES742357, ES741145, EX010355, EX010135, ES412492, ES740954, EX007242, EX009795, ES739418, ES411867, EX911634, EX009042, EX915802, EX915088, EX915355, ES743451, EX012560, EX015230, EX914136, ES412320, ES412510, EX910899,…
Contig784	ES741373, FF679195
Contig785	FF681009, ES739886, EX007716, EX011264, ES741404, ES744621, EX014373, EX011990, EX007149, EX012106, FF680066, EX913923, EX913786, EX012650, ES412913, ES743509, EX913363, EX911909, EX014451, EX010328, ES411217
Contig786	ES409233, ES741411, FF679922, ES744510, FF680338, ES413094, ES408849, FF680209
Contig787	ES741417, ES410888, ES409044, ES408537, ES408783
Contig788	ES741432, ES740655
Contig789	ES741437, ES413573
Contig790	ES741452, ES409126
Contig791	ES741454, ES741916, EX010722, EX915508, ES743039, EX007581, ES411840, EX008861, ES412130, ES408603, ES739542, ES743110, ES408820, EX916585, ES413293, ES744169, ES409493
Contig792	ES741461, ES410396, EG025669
Contig793	ES741469, ES742869
Contig794	ES741487, EX914712, EX910846, EX007861
Contig795	EX912293, EX011789, ES741491, ES410914, EX913845
Contig796	ES741537, ES741518
Contig797	ES741527, EX015251
Contig798	ES741539, EX014814
Contig799	ES741552, EX007963
Contig800	ES741564, ES408626, ES744617, EX913396
Contig801	ES741567, ES741672, ES413690, EX011654, EX912055, ES739119, EX913426, EX015152, EX915604
Contig802	ES741568, EX010698, EX007734, ES743246
Contig803	ES741586, EX011593, EX011597, EX010492, EX916575, EX916263, EX015019, ES410918
Contig804	ES409490, ES740317, ES741681, EX008886, ES741597, EX009387, EX915475, EX915177, ES739384, EX913609, ES743520, EX915627, EX014526, EX913542, EX911570, EX914122, EX013957, ES742744, ES412212, ES409637, ES740765, ES740318, EX007274, EX008718, ES409053, ES413350, ES742238, EX010606, EX011661, EX008376, EX916425, EX009216, ES739970, EX013780, ES410184, EX008558, EX007608
Contig805	ES741610, ES414180, EX910176
Contig806	ES741614, ES742609, ES743318, EX911481, EX009251, ES410939, EX014208, ES408472, EX911680, ES410436, EX007514, EX010276, EX012974, ES410053, ES740619, ES743780, EX910200, EX008542, EX916398, EX910653, EX012986, ES739962, EX913477, ES412105, EX013802, EX011742, EX012509
Contig807	ES741636, EX009151, ES413954, EX911417, EX914676, EX913226, EG025468, ES742965, EX011948, EX915243, ES411179, EX914429
Contig808	ES739709, ES741637, ES741869, EX007094, EX013230, EX010287, EX915149, EX912941, ES742196, ES411014, FF681823
Contig809	ES741646, ES412891
Contig810	ES741649, EX913042, EX008850, ES412124, ES740177, EX014349, EX910656
Contig811	ES409257, ES741654, ES411719, ES413063
Contig812	ES741660, ES413817
Contig813	EX010903, ES413655, ES741675
Contig814	ES741676, EX013939
Contig815	EX015247, ES741680
Contig816	ES409527, ES409395, ES409236, ES409261, ES413106, EX915873, ES741146, ES741698, FF678084, ES741685, EX011690, FF681272, ES743078, EX010954, EX009337, EX012158, EX913413, ES409803, EX914158, FF681472, EX010652, EX011970, ES740251, EX915205, FF679723, FF680130, FF680315, ES412900, ES739287, EX915606, ES743716, ES743728, ES411270, EX913694, EX007452, ES742615, ES742922, FF680096, FF680090, EX009274,…
Contig817	ES741693, ES408906
Contig818	ES741704, EX915383
Contig819	ES741706, EX916131
Contig820	ES741717, ES411738, ES739740
Contig821	ES741723, EX008088, EX014371
Contig822	ES741737, EX912553, EX010316, ES409791, EX015294
Contig823	ES741741, EX009490, ES410064
Contig824	ES741743, ES410699
Contig825	FF680794, ES740147, FF681171, FF681545, FF681521, ES741776, FF679111, ES740410, FF681064, ES744037, ES739766, EX014726, ES412566, EX915386, EX913338, FF681130, FF678627, EX910501, EX913938, EX914007, EX014527, FF679730, FF680867, FF681346, EX913862, FF680635, FF679481, FF681142
Contig826	ES741810, ES739130, ES410763, EX913096, FF680078, FF679337, FF680363
Contig827	ES741823, EX008907, EX915796, EX014816, ES412833, EX013572, EX008559, EX913001, EX915210, ES413456, EX011281, EX915237
Contig828	ES741830, EX010470, EX911002
Contig829	ES741846, EX912853, ES742427
Contig830	ES741848, EX916089, EX916019
Contig831	ES741854, ES412278
Contig832	ES741855, ES411963, EX912735
Contig833	ES741856, EX007601, ES409849, ES742198, ES412886, EX913766, ES411141, EX014513
Contig834	ES741868, EX007679
Contig835	ES741877, EX012468
Contig836	ES741882, EX010145, EX911755
Contig837	ES741900, EX911395, ES743113
Contig838	ES741906, EX008296
Contig839	ES741926, EX912368, EX914788
Contig840	ES741930, EX009482
Contig841	ES741938, EX013381
Contig842	ES741939, EX007440, EX015156
Contig843	EX014682, ES741943, EX008688, EX012133
Contig844	ES741944, ES742259, ES742004, EX014187, ES408765, EX910986
Contig845	EX009702, ES739963, EX912577, ES412491, ES744633
Contig846	ES744131, ES741979, ES739966, ES743838, ES741236, ES413838, ES742529
Contig847	ES739976, ES739833, ES740378
Contig848	ES739977, EX913291, EX912942
Contig849	EX910154, ES739982
Contig850	ES412875, ES739984
Contig851	ES409961, ES739999
Contig852	EX008855, ES741314, ES740028
Contig853	ES744486, ES740030, ES409913, EX914635, EX007202, ES408594, EX913475, ES409120
Contig854	ES740063, EX915018
Contig855	ES740064, EX912201, ES412843, EX008897, EX008278, EX910073, EX007780
Contig856	ES740070, ES742302, EX910346
Contig857	ES740072, EX009580, EX913858, EX914264
Contig858	ES740083, ES742752
Contig859	ES740090, EX916589
Contig860	ES740096, EX009822, EX010163, EX007040, ES742760, EX912526
Contig861	ES740101, ES742870
Contig862	ES740109, ES741256
Contig863	ES740115, EX012497, EX013536, ES742076, EX015298, EX008944
Contig864	ES740131, EX912430
Contig865	ES740142, ES408486, EX011768
Contig866	ES740156, ES740463
Contig867	EX007984, ES740157, EX910495, EX015191, EX915438
Contig868	EX014853, ES740158, EX911866, EX010401, EX916390
Contig869	EX910685, ES740164, ES410491, ES740672, FF678569
Contig870	EX012739, ES740172, EX911788, EX911361
Contig871	ES744162, ES740178, EX914550, EX914459, ES412744, EX014708, ES412251, EX014997, ES413414, EX012746, EX007915, EX915937, ES410311, ES413930, EX912576, EX013849, EX915238, ES743854
Contig872	EX910059, ES740181
Contig873	ES740198, ES409875
Contig874	ES740202, ES740927, EX913380
Contig875	ES740211, EX006982, EX011469, EX011402, EX013399, EX914407
Contig876	ES740252, EX915751
Contig877	ES740265, EX014919, ES741876, ES742092, ES743548, ES410724, EX912450
Contig878	ES740270, EX914646, EX014735
Contig879	ES740284, EX913986
Contig880	ES740288, EX911409
Contig881	ES744527, ES740291, ES411402
Contig882	ES740305, ES411012, EX010014
Contig883	ES740322, EX915575, EX014897, ES412541, ES412527, EX915406, EX011957, FF680017, EX915097, FF680296, ES742094
Contig884	ES740323, EX913038
Contig885	ES740332, ES739348
Contig886	ES742216, ES740334
Contig887	ES740340, EX011716
Contig888	ES740349, EX011187, EX012243
Contig889	ES740358, EX008692, ES743103, EX914073, ES413845, ES743953, EX911841, EX912489
Contig890	ES740363, ES742798, EX914301
Contig891	ES412968, ES740365, ES739233, EX913977, EX912355, EX913081, EX913411, EX015204
Contig892	ES740374, EX912470, FF678750, ES743583, FF681396, EX912369, FF681337, FF681583
Contig893	EX913767, ES740376, EX913760, ES740719
Contig894	EX011224, ES740379, ES413534
Contig895	ES740390, EX914914, EX910644
Contig896	ES409498, ES740395, EX915320, ES412093, ES410953, ES410933, ES409634, ES413337, EX915876, EX011366, EX007681
Contig897	ES740396, EX912418
Contig898	ES740399, EX009459
Contig899	ES740424, ES740355, EX008150, ES744240, ES743008, EX912349, EX009199, ES739081, ES743822, EX913244, ES740797, EX913233, ES411640, EX910759, EX914125, ES412006
Contig900	ES740425, EX014495, ES411210
Contig901	ES740446, ES411360
Contig902	ES740454, EX914175, EX009313, EX013378
Contig903	EX010354, ES740468
Contig904	ES740470, ES740473
Contig905	ES740488, EX911737
Contig906	EX011723, ES740491, EX011689, EX912905, ES414217
Contig907	ES740497, EX013833
Contig908	ES740514, EX007480, EG025696, EX007258, ES742631
Contig909	ES740889, EX912748, ES740528, EX910009
Contig910	EX910698, ES740530, ES409842, ES744320, ES743085, ES740234, ES412798
Contig911	ES409226, ES740667, ES740535, ES409984, ES408954, EX007997, ES743208, EX913461, ES738981, EX012516, EX009539, EX012623, ES412266, ES413820, EX006945, EX013308, ES410332, ES414313, ES410651, EX013182, EX911039, EX913556, EX911633, ES744654, EX014238, ES742673, ES413072, ES739143, ES740553
Contig912	ES740536, EX010811
Contig913	ES740544, FF679866, FF680064, ES739693
Contig914	ES740546, EX007823, EX916543, EX013353
Contig915	ES740554, ES408884
Contig916	ES740405, ES740587
Contig917	ES740591, ES411160
Contig918	ES744648, EX007344, ES740593, ES744456, EX914893, ES414149, EX012269, EX010768, EX913211, EX914726, ES411557, ES411956
Contig919	ES740615, ES742891, ES743751, EX913930, EX010094, ES741274, ES739415, ES408936, EX009713
Contig920	ES740622, EX916254, EX011400
Contig921	ES739510, ES742855, ES740634, EX014420, EX013800, EX915473, EX013202
Contig922	ES740638, EX910296
Contig923	ES740639, ES741791, EX010838, ES739759, EX914553, EX915441, ES742735
Contig924	EX013660, EX015139, ES409650, EX914866, ES740648
Contig925	ES740650, ES740896, ES411259, ES742520, FF682201, FF681953
Contig926	EX011985, ES740652, EX915317, ES744345, EX012086, ES410417, EX008808, ES413778, EX010763, ES413619, EX912534, EX007184, EX912757, EX007359, EX915769, EX910414, EX915184
Contig927	ES740693, ES410271
Contig928	EX914709, ES740727
Contig929	ES740739, ES409867, EX012659
Contig930	ES740780, EX910777, EX916349
Contig931	ES740806, EX913420
Contig932	ES740810, EX012557, EX010345, EX912202, ES740878
Contig933	EX914015, ES744668, EX916715, ES740819
Contig934	ES740828, EX014165
Contig935	ES740836, EX912585
Contig936	EX910665, ES410507, ES740838, ES741945, ES742450, ES743827, ES739906, EX014005, ES412606, ES410125, ES408506, ES739345, ES742978, ES411978, ES412381, EX015187, ES741590, EX009033, EX015226, ES410062, EX009552, EX013584, EX006987, ES739217, ES411209, ES411015, ES412608, EX010228, EX012849, EX916293, EX014124, EX013002, EX911648, EX009561, EX914763, EX010166, ES411471, EX009812, ES412300, EX913657,…
Contig937	ES409426, ES742044, ES742791, ES409805, ES742661, ES741456, EX011096, ES741867, EX011811, EX913260, EX011425, EX010873, ES744591, EX011482, EX013645, ES409652, ES413229, ES741124, ES742304, EX009095, EX011447, ES740840, ES414015, ES739187, EX915890, EX011472, ES410561, EX011276, EX007000, EX014350, EX015205, EX010017, ES412050, ES740222, ES413595, EX915652, EX915279, ES741400, ES743276, EX011372,…
Contig938	ES740841, EX014599
Contig939	ES740839, ES740849, ES743216, EX012335, EX912702, ES408917, EX013902, EX012514, ES739454, EX010122, ES741576, EX010050, EX916757
Contig940	ES740864, ES742722, ES412012, ES411665, EX914204, EX007160, ES413971, ES410470, EX008798, ES742591, EX910534
Contig941	ES744088, ES740881
Contig942	ES740904, EX916835
Contig943	ES409312, ES742425, EX915720, ES740660, EX911165, EX916524, EX915908, EX011352, ES408519, EX015052, FF680418, ES740920, EX010769, EX012073, EX912256, EX014137, EX912648, ES410110, EX007922, ES411612, EX012633, EX008884, EX009314, ES411310, EX012443, ES740141, EX912067, EX914133, EX916414, EX911349, EX009536, FF678149, EX008371, FF681317, ES408773
Contig944	ES409274, ES740923, ES739807, EX910228, ES414349, FF680532, ES741138, EX911004, ES411073, EX013053, EX013819, EX013770, ES412150, EX911874, EX910336, ES413131, FF679648, EX910892, EX910184
Contig945	ES412327, ES740931, ES413246, EX012378, ES412969, ES739319, ES408620, ES738997, EX915189, ES739591, ES740108, EX010154, ES411093, ES412469, ES410936, ES739428, EX916000, EX912367, EX012555, ES742383, EX009973, ES411030, ES742611, EX009286, ES409038, EX011197, EX913229, EX912141, EX910828, EX914490, EX913583, EX015031, EX010544, ES414188, ES408502, EX007463, EX008009, ES412111, ES409430, EX011415,…
Contig946	ES740944, EX915542
Contig947	ES740950, EX011945
Contig948	ES738979, EX011571
Contig949	ES739232, ES738986, EX010286
Contig950	FF681621, FF679385, ES738992
Contig951	ES739004, EX008760, EX913501, ES413787, EX911615, ES413480, ES742407, EX913782, EX011438, FF678829
Contig952	ES743285, ES739020, EX915745, ES411690
Contig953	ES739390, ES739031
Contig954	EG025422, EX913891, ES739039
Contig955	ES741551, ES739048, EX007688, EX915603
Contig956	ES739053, EX915771
Contig957	ES410259, EX916161, EX011848, EX011864, ES739059, EX009116, EX913027, ES408984, ES410690
Contig958	ES739065, EX911130, EX911375
Contig959	ES409383, FF678379, EX011635, FF678442, ES739074, EX008166, ES408944, EX012715, ES410435, EX912065, ES411301, ES741813, EX009931, EX910429, ES413499, ES413256, FF679206, FF678746, FF681577, FF678722
Contig960	ES739083, EX914625, ES409025
Contig961	ES741641, EG025679, ES740858, ES739147, ES742048, ES742258, EG025615, ES410775, EX011449, EX008291, EX012627, ES742128, EX011523, ES742443, ES413607, ES739084, ES741131, ES739256, EX916654, EX012429, ES739934, EX915618, ES413671, EX007663, ES413770, EX014518, ES739580, EX911579, EX915254, ES740962, ES744289, ES743594, ES410755, ES410138, ES741316, ES744488, ES413894, EX913116, ES413667, ES740401,…
Contig962	ES739087, EX912066
Contig963	ES412471, FF680251, ES740576, ES742563, ES743828, EX009173, ES739568, ES743988, ES741664, EX010831, ES409965, ES739108, ES412191, FF679582, ES411440, EX011994, EX913524, EX009021, EX916392, EX012714, ES411254, EX914491, ES744635, ES411019, EX911684, ES739152, EX007837, ES743493, ES408608, EX008528, EG025567, EX007813, ES742536, EX011491, EX010088, ES410558
Contig964	EX013730, ES739109, ES743852, EX915732
Contig965	ES739120, ES739123, EX008198
Contig966	EX013449, ES739124, EX913752, ES742343, EX013176, ES740478, ES741074, EX011626, ES740037, ES408645, FF681339, EX015103, ES408869, FF681078
Contig967	EX011215, ES739128, EX015231
Contig968	ES409237, ES739129, ES410804, ES739994, EX914991, ES413102
Contig969	ES739153, EX008148
Contig970	EX910416, ES739155, EX913817
Contig971	ES739158, ES741605
Contig972	ES739162, EX011316, EX915407, EX010210, EX008661, ES411622, EX013215, EX911356, EX009349, ES739701, ES413753
Contig973	ES739163, ES740384, ES412972, ES411935, ES412767, FF681134
Contig974	ES739171, EX015091
Contig975	ES739175, ES411365
Contig976	ES739533, ES739178, EX912048
Contig977	EX008707, ES739179, ES413856, FF680555, ES739051, EX007112, EX011537, EX013183, EX909947, FF681474
Contig978	ES739209, EX915151
Contig979	ES739222, EX910135, ES410156
Contig980	ES739229, ES742933
Contig981	ES739237, ES741166
Contig982	ES739238, EX014843
Contig983	ES739242, ES412186, ES743501, ES413553
Contig984	ES739243, EX007032
Contig985	ES739245, EX006960, ES410085
Contig986	ES739266, ES412687
Contig987	EX012365, ES739268, EX011416
Contig988	ES739282, ES743826
Contig989	ES740393, ES739286, ES413641
Contig990	ES739289, EX910038, EX916401, EX914534, EX916290
Contig991	ES739293, EX916515
Contig992	EX008549, EX014733, EX014707, ES739304
Contig993	ES742455, ES739306, ES409830, ES411410, EX014199, ES412939
Contig994	EX010928, ES739315
Contig995	ES739687, ES739336, ES741821, EX015021, ES742685, EX912159, ES744105, EX915258, ES742721, EX014828, EX911388
Contig996	ES739362, EX912624
Contig997	ES739371, ES412976, EX912976, EX915081, ES410923, ES409775
Contig998	ES739372, ES744035
Contig999	EX010648, EX013760, ES742497, ES739375, ES739907, EX008261, ES741871, ES412005, EX915794, EX012711
Contig1000	ES739382, ES740319
Contig1001	ES739391, EX912182, ES744581, FF678526, ES741901, FF680506, FF678862, FF678845
Contig1002	ES409387, ES739392
Contig1003	EX916150, ES739398
Contig1004	ES739399, EX912318
Contig1005	EX007590, ES739416, ES744262, ES743950, EX912230, EX911229, EX015292, EX012367, ES741276, EX008252, EX012114, ES408698
Contig1006	ES739450, ES740928
Contig1007	ES739463, ES408864, ES411194
Contig1008	ES739480, ES410845, EX916348
Contig1009	EX007402, ES739481
Contig1010	EX013702, EX014908, ES739487, EX910924
Contig1011	ES744433, ES739494, ES410857, ES412584, EX011068
Contig1012	ES739498, ES744014
Contig1013	EX010433, ES409142, ES739505, EX913906, ES741478, ES411792, EX010926
Contig1014	EX913655, ES739506, EX915463
Contig1015	ES739527, EX916591
Contig1016	ES739529, EX011497
Contig1017	ES739531, EX009399, EX911685
Contig1018	ES739544, EX912336, EX011144, EX014472, EX008449
Contig1019	ES742704, ES739573, ES744454, EX010366, ES743195
Contig1020	ES739574, FF681709
Contig1021	EX008191, ES739578
Contig1022	ES739579, ES742995, ES410231, EX010737, EX014723, ES410338
Contig1023	ES739581, ES739625, ES741509, EX913319, ES739703, EX008370, ES412848, ES411821, EX012241, ES740347, ES744596, EX915626, ES411165, ES742165, EX910611, EX010549, EX912528, EX011905, EX014434, EX913663, EX916043, EX913035, EX008945, EX010048, EX015210, EX013634, ES413467, ES411130, ES410725, EX010118, ES411656, EX007589, ES741396, EX912098
Contig1024	ES739594, ES744301, ES412082, ES410091
Contig1025	ES739603, EX910636
Contig1026	ES741165, ES742454, ES409495, ES739276, ES743685, ES739606, ES409331, ES741197, EX013650, ES742164, EX009500, ES742505, ES740915, ES409690, EX006984, EX011566, EX009688, ES409859, EX011630, ES414250, EX011761, ES414255, EX007484, EX014836, EX916631, EX014643, EX916129, EX915584, EX011705, EX913418, EX011499, EX012855, ES409870, EX915670, ES412066, ES741426, ES410001, EX912536, ES739050, ES410547,…
Contig1027	ES739608, EX911768, EX912181, EX916310
Contig1028	ES739623, FF678265, ES409954, ES409003
Contig1029	ES739628, ES739785
Contig1030	ES739638, EX915414
Contig1031	ES739641, ES412298
Contig1032	ES739654, EX010796, ES739296, ES740276, EX913220, EX914152
Contig1033	ES740330, ES739655
Contig1034	ES739659, EX911751
Contig1035	ES739674, ES739164, EX916304
Contig1036	ES739729, EX012575
Contig1037	ES739733, EX010894, EX912049, EX007649
Contig1038	ES739745, ES744066, ES744636, ES413866, ES412676, EX910424, EX913545
Contig1039	ES739746, EX010302
Contig1040	ES739748, ES409885
Contig1041	ES739792, ES413511, EX014441, EX008008, EX007455, ES739169, ES412592, ES743035, ES743187
Contig1042	ES739797, ES411609
Contig1043	EX911115, ES739803
Contig1044	EX910239, ES739817
Contig1045	EX012119, ES411549, ES739820, EX007588, ES411766, ES412961, ES744347, EX013026
Contig1046	ES739842, EX011390, ES740316, EX910734, EX910329
Contig1047	EX916351, ES739854, EX914023, ES740122, ES741271, ES743622, EX916072, ES740677, ES412989, FF679075
Contig1048	EX916592, EX010866, ES739859, EX914327
Contig1049	ES739878, ES412622, ES411694, EX012979, EX910155, ES408680
Contig1050	ES739891, EX914648, ES742571, EX910737
Contig1051	ES739894, ES411277, ES412835, ES741017, EX010987, ES411245, ES741318, EX013515, ES414316, ES738970, EX910047, ES412666, EX910394, EX915997, EX914129, ES743169, EX010585, EX010744, ES742868, EX913602, EX015249, EX910149, EX915273, EX014305, EX009811, ES742831, EX014532, EX916311
Contig1052	EX008533, EX013864, ES739909, EX914975, EX914394
Contig1053	ES409406, ES409480, ES740339, EX008941, EX009543, EX012907, ES742466, ES740224, ES413253, ES739913, EX009345, EX011700, EX014941, ES412135, ES743170, ES739149, EX008177, ES413955, ES743800, ES410457, ES741123, ES743537, ES743196, EX007996, ES742393, ES739730, EX009404, ES413363, ES410428, ES414120, ES413923, ES411917, ES409635, ES410871, EX015136, EX013571, ES414122, ES411842, EX013947, EX007393,…
Contig1054	ES411556, ES739917, EX915217, ES740387, EX009190
Contig1055	ES739919, EX011918, EX010096, EX007506, EX009453
Contig1056	FF679289, ES739921, FF679263
Contig1057	ES414227, ES739922, ES739490, ES739356, EX012967, EX012295, ES739857, EX009231, FF678057, EX010696
Contig1058	ES739929, ES409802, EX012532, ES413653, EX914771, EX914283
Contig1059	EX014899, EX015301, ES742329
Contig1060	EX010412, EX007616, EX915095, EX009883, EX013395, EX015302, EX013384, EX013473
Contig1061	EX914081, EX012426, ES741157, EX913108, ES741958, ES741735, ES743871, EX011168, EX012327, EX015304, ES411495, EX012512, ES741332, EX009947, EX008809, EX010592, EX012850, EX009499, ES741589, ES413781, EX010034, EX916733, ES744166, ES740084, EX011703, ES739613, ES742688, EX912606, ES741253, ES742775, ES741959, ES742240, ES742600, EX009156, EX007943, EX009444, EX915881, EX009798, ES413878, EX014337,…
Contig1062	ES741770, EX009145, EX011556, ES740982, EX915845, ES741638, EX912564, ES743427, EX007771, EX910247, EX916760, EX910709
Contig1063	EX915852, ES411875, ES412708
Contig1064	ES409512, ES742917, EX014457, EG025518, ES741961, ES743268, EX010182, ES740035, ES740939, ES741570, EX014438, ES741715, ES740784, EX911215, EG025684, ES744059, EX009371, EX013835, EX011444, EX014071, EX008372, ES739736, ES742046, ES413615, ES740661, ES413473, ES743032, ES740834, EX009631, ES740386, EX011605, EX009731, EX015126, EX915860, EX916780, EX916234, EX916418, EX912885, EX913048, ES411083,…
Contig1065	EX915868, ES410716, EX014551
Contig1066	EX915872, EX010638, EX913971, EX913371, EG025356, EX011466, EX015054, EX012980, EX007018, EX013188, ES743678, EX914086
Contig1067	EX915877, FF678022
Contig1068	EX915882, EX010941, ES411318, ES411117
Contig1069	EX912838, EX915888, EX008362, ES743118
Contig1070	EX007624, EX915891, ES740466, ES410896, ES743523
Contig1071	ES411520, EX915898, EX911237, ES412241
Contig1072	EX915899, ES410577
Contig1073	EX915900, EX915762
Contig1074	EX007073, EX915905
Contig1075	EX915914, ES411713
Contig1076	EX013840, ES742540, EX013599, EX915917, EX912186
Contig1077	EX007645, EX915963
Contig1078	EX008639, ES410985, EX915307, EX913754, EX915968, EX014359, EX013941, ES413929
Contig1079	EX915985, ES744261, EX911664, EX915191
Contig1080	EX915992, ES412552
Contig1081	ES411139, EX915994
Contig1082	EX915996, ES743502, EX915982, ES741424
Contig1083	EX915998, EX910113
Contig1084	FF681200, FF681659, FF680896, FF680759, FF679344, EX916002, FF680951
Contig1085	EX916004, EX915289
Contig1086	EX916006, ES411599, ES412612, EX913671, EX014639, EX012931
Contig1087	ES410812, EX916010
Contig1088	EX916014, EX910822
Contig1089	ES408976, EX916034, EX011350
Contig1090	EX010965, EX916066, EX916751, FF680530
Contig1091	EX007289, EX916069, EX914823, EX913809, EX013995
Contig1092	EX013704, ES412337, EG025509, ES739389, EX013049, EX012188, EX910082, EX914773, EX916082, ES410747, ES742932
Contig1093	ES414307, EX009903, EX916302, EX916097, ES412937, ES742519, EX911653, FF679837
Contig1094	ES742418, EX916109
Contig1095	EX916118, EX913044
Contig1096	EX916121, EX915708
Contig1097	EX916130, ES411359
Contig1098	ES741898, ES739576, ES743245, ES742194, EX012237, ES743736, ES411017, ES410047, EX910832, EX912297, EX913249, ES743970, EX916136, ES410137, EX916626, ES412065, EX915512, EX910619, ES410844, ES410727
Contig1099	EX912875, EX916149
Contig1100	ES744019, EX007920, ES743431, EX915673, ES742758, EX916154, EX010220, EX009594, EX008532, EX911475, EX011152, ES412724, ES742232, EX011440, EX009129, ES410654, EX011117, ES741223, ES740124, EX014838, EX010429, ES743644, EG025657, ES743351, ES740914, EX915132, ES742569, EX007178, EX912296, ES743475, EX911594, EX916356, EG025349, ES744463, EX013858, ES743048, ES411558
Contig1101	EX916166, EX013454, EX916127
Contig1102	EX916171, ES743657, ES410502
Contig1103	EX916174, EX911210, ES411271
Contig1104	EX009427, EX015150, EX012445, EX008037, EX916179, EX008382, EX916194, ES739407, EX012179, EX911266, EX911467
Contig1105	EX013801, EX915051, EX008055, EX914733, EX916197, EX914483, EX012306, EX015184
Contig1106	EX912634, EX916201, EX910574
Contig1107	EX910572, EX916207
Contig1108	EX916214, EX916041
Contig1109	EX916222, EX011017, ES740573, ES411446, ES413027, EX008586, EX007761, EX911326, EX912107, ES744639, EX012270, EX011414, EX012342, EX013383, ES740687, EX915232
Contig1110	EX011604, EX916257
Contig1111	EX916264, ES740640
Contig1112	EX011766, EX916269, ES743927, EX913417
Contig1113	EX916276, ES411147
Contig1114	EX916277, EX913422
Contig1115	EG025756, EX913747, EX916165, EX910415, EX009074, EX009290, EX916279, EX911476, EX911943, ES741267, ES409706, EX910652
Contig1116	EG025760, EX916305, FF679248
Contig1117	ES740884, EG025424, ES742906, EX912807, ES741682, EX915028, ES411348, EX912744, ES411897, EX910526, EX014802, ES410121, ES739895, EX011428, EX013192, EX015096, ES740146, EX011382, EX008414, ES741201, EX011801, ES743596, EX013071, EX011933, ES410486, ES410297, EX007158, EX012752, EX008155, EX916316, EX914762, EX012792, EX011637, EX012691, EX010985, EX915041, ES412440, EX015065, ES414324
Contig1118	ES409472, ES409209, EX913163, EG025800, EX009046, EX011478, ES741866, ES413556, EX013687, EX916328, EX913654, EX013430, EX009402, EX007577, ES741712, EG025616, EX911649, ES409648, ES412920, EX014962, ES413345, EX013832, ES739453, ES413077, EX007409, ES412868, EX010153, EX012432, ES408482
Contig1119	EX916329, EX910622
Contig1120	ES743184, EX008721, EX916331
Contig1121	EX916338, EX006926, EX913070
Contig1122	EX916339, EG025494
Contig1123	ES739949, ES743126, EX916346
Contig1124	FF681872, EX916360, ES740159
Contig1125	EX014397, EX916373, EX916590
Contig1126	ES740229, EX916378, ES413513
Contig1127	EX916385, ES409909, EX013989, ES744412, ES412318, EX911870, EX014659
Contig1128	EX916411, EX915685
Contig1129	EX008454, EX916426
Contig1130	ES742203, ES739624, EX916428, ES411723, ES743392, ES744202, ES741875, EX007551, ES742342, EX910025, ES739500, ES740542, ES412312, EX916648, EX010396, EX912311, EX009863, EX916561, EX010108, EX013926, ES739214, ES740138, ES742230, ES743207, ES743135, ES410568, EX913268, EX011736, ES411729, EX910867, EX911520, ES740105, EX916552, EX008862, ES412455, EX913490, EX916181, EX011410, EX915535, EX013291,…
Contig1131	EX916449, ES412856
Contig1132	EX013638, ES740145, ES742830, EX009470, EX913122, ES410037, EX009542, EX910642, EX912314, EX007629, EX010779, EX010915, ES411750, ES409702, EX015128, ES742853, ES410084, EX013863, EX011225, EX013952, EX916455, ES412962, ES743543, EX913831, EX013124, EX007880, ES741627, EX014348, ES410324, EX008877, EX009226, EX013228, EX910881, EX014610, EX011809, ES743847, EX912681, ES741097, EX911069, EX915269,…
Contig1133	EX916465, EX007685, EX014596, EX009472, EX013596
Contig1134	EX916486, EX015087
Contig1135	EX912071, EX916497, EX912724, EX010902
Contig1136	EG025666, EX916500, EX912953
Contig1137	ES741883, EX916517, ES743918
Contig1138	ES409412, EX916523, EX013847, ES413266
Contig1139	EX008872, EX014009, EX916527, EX915819, ES742994, EX007009
Contig1140	ES743218, EX916537
Contig1141	EX916555, EX910361
Contig1142	ES409323, ES741464, ES741802, EX913446, EG025618, ES409573, EX007857, EX014898, EX012206, EX008634, ES742518, ES740651, EX009496, ES410579, ES743687, EX014309, EX008681, EX008332, EX009324, ES742846, EX007981, ES413876, EX916728, EX008527, ES743662, ES741549, ES739071, ES741278, EX009281, ES413168, EX011209, ES740975, EX009577, EX910710, ES408663, EX010484, ES741022, EX916567, ES739369, EX007720,…
Contig1143	EX916576, EX914472
Contig1144	ES742824, EX014078, EX912398, ES743433, EX008800, EX916582, EX012852, EX912823, FF679318
Contig1145	ES410806, EX916584, EX915925
Contig1146	EX916587, EG025491
Contig1147	EX916588, FF680923, EX009720, EX007609, ES739467, ES411392, EX911341, EX915078, EX910446, EX911993
Contig1148	EX916593, ES408473
Contig1149	EX916609, EX912041
Contig1150	EX916642, FF678581, FF678282, FF678851
Contig1151	EX916655, ES741561
Contig1152	EX011476, EX911931, EX913819, ES411921, EX916683, ES742623, EX911018, EX010783, EX007240
Contig1153	EX916684, EX914319, FF678996
Contig1154	EX916688, EX012419
Contig1155	EX916695, ES412688, EX910488, EX911502, ES409920, ES408469, ES409679, EX912799, ES410628, EX013735, EX011135, EX009440, ES408727, EX910467
Contig1156	ES741349, EX914650, EX010466, ES739206, EX916696, EX010335, ES410122
Contig1157	EX916719, EX910253
Contig1158	EX916722, EX913011
Contig1159	EX916725, ES411096, EX009480
Contig1160	FF678959, EX916737, EX913100, ES412549, FF678053
Contig1161	EX916762, EX013611, ES410874, EX913271
Contig1162	EX916764, ES742327
Contig1163	EX014832, ES744223, EX916768
Contig1164	ES740595, EX916771, EX911783
Contig1165	EX916777, ES414200
Contig1166	ES739386, EX916784, EX007987
Contig1167	EX012082, EX008321, EX916792, EX012076, EX910712, EX010727, EX914936, EX008267, ES408926, EX913624, EX912974
Contig1168	EX916795, EX914969
Contig1169	EX916798, EX915308, EX011545
Contig1170	ES741989, EX916799, EX008136, EX009023
Contig1171	EX916827, ES408507, ES413459
Contig1172	EX014295, ES742106, EX008635, EX013010, EX914755, EX012871
Contig1173	EX009235, EX014298, ES410026, ES414026, ES742897, EX013903, ES412741, EX912608, ES412311
Contig1174	EX014312, EX011870, ES741004, EX913965, ES412999
Contig1175	EX014313, EX010555
Contig1176	ES739823, EX014315, EX011454, EX010801, EX012554, EX007389, EX911822, ES740779
Contig1177	EX013539, ES411395, EX010947, ES742401, ES739552, ES739113, EX006944, EX014325, EX007314, EX012296, EX915954, EX010542, ES410603, EX912492, EG025665, ES411783, EX012396, EX014170, EX009658, ES410312, EG025361, ES741492, ES743763, EX914849, EX915705, ES408928, EX912911, EX013533
Contig1178	EX911492, EX008084, EX911507, EX006937, EX013386, EG025479, ES739504, EX014336, EX013242, ES412574, ES411109, ES414174, EX910845, EX014232, EX910843, ES740068, EX012529, EX909997, EX911079, EX909999, EG025480, EX009047
Contig1179	EX014338, EX007951, ES739235, ES409029, EX914074, FF681215, FF680943
Contig1180	EX014356, ES741547, ES410678, ES742652, EX011251
Contig1181	EX014497, EX011192, EX014363
Contig1182	ES744242, EX008948, EX013860, EX014369, EX010313, ES410679, EX010102, ES411920, EX014453, ES744142, EX010895, ES743232, EX007128, EX916699, EX007412, EX014471
Contig1183	EX014370, ES739021
Contig1184	EX914735, EX014381
Contig1185	EX014401, ES411131
Contig1186	ES740077, ES408992, EX010663, EX014425, ES740848, EX008406, ES744312, EX916169, EX910905
Contig1187	EX014427, EX013481, EX915530
Contig1188	ES740898, EX008221, EX014444, EX008641, ES740011, ES743391, ES743434, ES409930, EX915182, EX012371, EX012586, ES413774, EX012766, EX011136, EX916099, EX912764
Contig1189	EX014491, EX911072, ES410225
Contig1190	ES741800, EX013708, EX011805, EX014493, EX910932, EX011465, EX915276, EX914119, EX916766, EX915342, EX912387, ES412206, ES742823, EX008879, EX013035, EX916216, ES742934, ES412346, EX010760, ES741476, EX014793, EX911987, ES412349, ES412974, EX012059, EX013118, EX911262, EX014512, EX912615, EX009213, EX009321, EX015209, EX013249, EX006950, EX012467, ES413410, ES412697, EX011321, ES410346, ES410863,…
Contig1191	ES740343, EX015137, ES413602, EX014509
Contig1192	ES409912, EX914228, ES743575, EX009851, EX912051, EX007358, EX011620, EX915268, ES743338, EX910421, EX911240, EX014516, EX008987, FF678656, EX914080, FF678400, EX013163
Contig1193	EX014535, EX008243
Contig1194	ES744046, EX014537, EX916633
Contig1195	ES742319, EX014544, EX913574, EX007961, EX012058
Contig1196	FF679089, EX009373, FF680954, ES743178, ES739564, EX014554, EX910923, EX012292, ES412334, EX007798, ES411716, EX013279, EX007472, ES740128, ES411258, EX913548, EX015164, EX012865, EX013313, EX910545, ES409725, EX909955, ES742155, FF681264, FF680841, FF678168, EX007151, EX014176
Contig1197	EX014559, EX009820
Contig1198	EX910456, ES739317, ES741462, EX914800, ES412099, EX013569, ES411220, EX014562, EX913153, EX012755
Contig1199	FF681684, EX014571
Contig1200	EX014583, EX914615, EX916752, EX915919, FF678501, FF680074
Contig1201	ES411461, EX910266, EX014592
Contig1202	ES411846, ES412546, EX913880, EX913990, ES411685, ES742982, EX914987, EX914141, EX910820, EX916812, ES410617, ES411834, EG025556, ES411987, ES409037, ES412444, EX008003, ES410733, EX007034, EX014501, EX011080, EX007081, EX013070, EX009400, EX012960, EX012605, EX914191, EX914066, EX007395, EX914033, ES413230, ES412642, EX011132, ES413846, EX007457, EX912741, EX912689, EX012963, EX014593, EX012234,…
Contig1203	EX014594, EX916542, EX914000
Contig1204	EX010437, EX014595
Contig1205	EX014608, EX911030, ES408514, ES412587, ES408752
Contig1206	EX013172, EX014644
Contig1207	EX014653, EX912403
Contig1208	EX010124, EX014655, EX013827
Contig1209	EX014674, FF680457
Contig1210	EX014676, EX007559
Contig1211	EX009524, EX014681, EX014456, EX014193, EX012045, EX010415, EX914715, ES739177, EX912732, EX914942
Contig1212	EX014698, FF678701
Contig1213	ES409222, ES409454, EG025394, ES742742, ES741506, EX014700, ES739402, EX910136, ES412022, EX913832, EX013949, EX011857, EX009240, EX011170, ES411775, ES739849, EX008700, EX010081, ES740645, EX013522, EX013375, ES743666, ES410150, ES410555, EX913182, ES410299, EX007196, ES410232, EX913330, EX010208, ES412640, EX916506, EX007185, ES744674, EX011141, ES413356, ES412406, ES742697, EX910761, EX008554,…
Contig1214	EX014710, ES410393
Contig1215	EX014718, EX015146
Contig1216	EX014719, ES739611, EX912157
Contig1217	ES741066, ES742720, EG025639, ES740447, ES739280, ES411205, ES413973, ES741850, EX008424, EX013670, ES740485, ES411756, EX014734, ES411195, ES408768, EX008129, ES741315, EX014683, EX911185, EX912315, ES744370, EX014911, EX915987, EX916184, EX009018, EX012201, EX916816, ES739216, EX911197, ES740774, EX007353, EX911695, ES410066, EX015133, EX913255, EX914641, EX012926, EX014964, ES409765, EX014598,…
Contig1218	EX008102, EX012343, EX911474, EX913166, ES740000, EX013327, EX011330, ES412885, EX007585, EX014746, ES410868, ES412753, EX911390
Contig1219	EX014756, ES411122, EX911282
Contig1220	ES740735, EX014801, ES740002, EX912882
Contig1221	EX008204, ES413738, EX012522, ES740511, EX008196, EX014827, EX014006, EX015010, ES411627, EX913329, ES740018, ES411506, EX008960
Contig1222	EG025397, EX014833, EX913402
Contig1223	EX014848, ES743323
Contig1224	ES411221, EX014880, EX014725, EX014542
Contig1225	EX014904, EX014253, EX011461
Contig1226	EX010148, EX014910
Contig1227	EX014929, ES739884
Contig1228	EX014944, ES412143
Contig1229	EX014955, EX008734
Contig1230	EX014967, EX007619, EX013541, EX014538, EX912913, ES412815, EX013518, EX915020
Contig1231	EX014973, EX013411
Contig1232	EX014976, EX914805
Contig1233	EX014986, ES739991
Contig1234	EX014989, EX013733, EX911962
Contig1235	EX013280, EX014993, EX915726
Contig1236	EG025747, EX014998, ES412096
Contig1237	EX015007, EX011485, EX915715, EX911495, EX013546, FF681435, EX911016, EX911941
Contig1238	EX015023, EX007631
Contig1239	EX015032, ES413516
Contig1240	EX015035, EX010091
Contig1241	EX010539, EX911603, EX913509, EX015037, EX013398, EX910935, EX911922
Contig1242	EX015080, EX012891
Contig1243	EX015084, EX008114
Contig1244	EX015086, EX007325, ES408909, ES412611
Contig1245	ES744060, ES744045, EX013286, FF680004, EX015092, EX012083, EX914717, EX010427, EX912508, FF678568, EX911329, ES410300, ES409176, FF680051, FF679555
Contig1246	EX015093, EX912294, ES412288, EX913917, ES411853, EX911947, EX910849
Contig1247	EX009455, EX015095
Contig1248	EX015102, EX914748, EX910819, EX010165, ES410309
Contig1249	EX015117, ES743175
Contig1250	ES742928, EX007338, EX015153, EX013994, EX009696, ES739068, EX912139, ES411087, ES741061, ES740245, EX014106
Contig1251	ES742925, EX014426, EX010259, ES742349, EX015166, ES742560, ES412756
Contig1252	EX015178, EX008016
Contig1253	EX015183, ES743306
Contig1254	EX015185, EX912982, ES410371, EX914575, EX910300
Contig1255	EX914964, EX008054, EX015192, EX915782
Contig1256	EX015193, ES412394, EX912999, ES740812, EX915936
Contig1257	ES409483, EX015196, ES413353, ES409612, ES744489
Contig1258	EX015198, EX007357
Contig1259	EX015201, EX009334
Contig1260	EX014330, EX010336, EX015211, ES742741, EX007711, ES739168, EX913005, ES743415, ES413746, ES408527, ES411919, ES408771, EX912912, EX915043, EX007059, EX012041, EX916598, EX911547, EX911396, EX009642, EX009111, EX012135, EX009891, EX916566, EX911912, EX013125, EX011162, EX910707, EX008756, EX010318, EX011560, EX912467, EX009700
Contig1261	ES409225, EX015212, EG025428, ES413110
Contig1262	EX914160, EX015214, ES744001
Contig1263	EX015225, EX015255
Contig1264	EX011238, EX008006, EX015238
Contig1265	FF679686, EX015241, EG025686, FF679429
Contig1266	ES742052, EX015254, EX015277
Contig1267	EX015263, EX009557
Contig1268	EX015266, EX015279
Contig1269	EX912869, EX913746, EX015270
Contig1270	EX015285, EX015115
Contig1271	EX015290, EX012126, EX012823
Contig1272	ES412314, EX013299
Contig1273	EX915856, ES739102, ES410768, EX007105, EX013663, EX012184, EX013300, ES410893, EX912365, EX910827
Contig1274	ES409353, EX010315, ES740218, ES742330, EX011564, ES411357, EX914155, EX011230, EX007728, EX013305, EX012994, ES411642, ES409556, ES413165, ES414278, ES743157, EX911559, EX013294, ES409876, EX012630
Contig1275	ES741121, EX009236, EX009528, EX013841, EX009339, EX011871, EX013311, EX010588, EX909992, EX911068
Contig1276	EX013314, ES742303
Contig1277	EX013320, EX910702
Contig1278	EX009640, EX013324
Contig1279	ES740091, ES740556, EX007407, EX910193, EX009667, EX013350, ES739998, EX910393, ES412682
Contig1280	ES739798, EX008793, EX015160, ES743423, EX013364, ES411279, EX009573, EX014857, ES410917, EX909948, ES409051, EX010204, EX914574, ES739054, EX011704
Contig1281	EX013373, EX011832, ES742201
Contig1282	EX013412, EX911317, ES740608, EX012653, ES413807, EX008439, ES743974, ES743717, ES742451, ES740547, EX915092, EX912038, ES410904, ES408535, EG025464, ES413779, ES412683, EX008258, EX013486, ES408943, ES742459, ES412461, EX912513, EX014181, FF678806, EX013329, EG025392, ES408649, ES413654, ES743224, EX915415, ES743515, EX012007, EX912056, FF681306, EX011539, EX915666, FF678906, FF678492, EX014632,…
Contig1283	EX013415, ES413461
Contig1284	ES413042, ES742080, ES743271, EX013457, EX011794, ES744104, ES411483, EX013091, ES410178, ES742903, ES410540, EX913791, EX010586, ES743916, ES739714, EX013416, EX913129, EX910339, EX913620, EX911566, ES411528, ES742607, ES412210, EX912144, ES743247, EX912688, EX912169, ES411800, EX012428, EX914380, EX915483, ES412383, ES411038, EX911226, EX007213, ES739964, EX012338, EX012759, EX911698
Contig1285	ES408613, ES409234, ES741643, ES409521, ES741139, ES742435, EG025704, EG025787, EX009516, ES408575, EX014007, ES744260, ES413457, ES413352, EX911455, EX910510, EX913068, EX012104, EX012506, ES409613, EX910146, EX011893, EX915477, EX012481, EX915489, EX015229, ES744365, ES409687, ES411950, ES413101, ES744221, ES743889, ES743051, ES744074, EX910406, EX012802, EX014320, ES739052, EX013878, EX912248,…
Contig1286	ES741422, EX007700, EX013458
Contig1287	ES743384, EX008814, EX913662, EX013463, EX912633
Contig1288	ES414154, EX013464, EX912078
Contig1289	EX013817, EX013466
Contig1290	EX913689, ES744376, EX911371, EX013468, EX913242
Contig1291	ES740520, ES742979, EX013478, ES412125
Contig1292	EX013489, EX013888
Contig1293	EX013866, EX013491
Contig1294	EX011404, ES741602, EX010112, ES414261, EX910727, EX013508, EX910591, EX009122, EX913840, EX912152, ES408662, EX910358, ES412460, ES740362, ES411581, EG025547, EX013301, ES409883, ES409922, EX007836, EX014416, EX007174, EX010043, EX914567, EX914091, EX008072, EX007766, ES408894, ES413390, EX009741, EX012913, EX014753, EX007998, ES410036, ES414128, EX915059, ES410959, ES411431, ES412074, EX916553,…
Contig1295	FF681036, EX013514
Contig1296	EX008257, EX013516
Contig1297	EX916731, EX013517
Contig1298	ES413478, EX013543, EX914524, EX011907
Contig1299	EX007542, EX013548, EX010825
Contig1300	EX910272, EX013554, EX913132, EX911925, ES739101, ES739028
Contig1301	FF680220, EX013592, EX009959
Contig1302	ES744450, EX910121, EX013602, EX916429, ES408758
Contig1303	EX013431, EX013623, ES739586, EX914389, EX913590, EX916076, EX007877, EX910206, EX011901, EX014557, EX013529, ES741577, EX911428
Contig1304	EX013979, EX009666, ES739528, ES411535, EX012451, EX008815, EX013637, EX013248
Contig1305	EX013647, ES741892, EX011014
Contig1306	EX013653, EX015053, EX010376, EX009383, EX912547, ES739483, EX914858, EX007659, EX013093, ES739874, EX910304, EX008687, ES742610, EX911493, EX012784, EX013549, EG025532, ES412048, ES740657, EX007064
Contig1307	EX013661, EX011916
Contig1308	EX013662, ES409235, EX916083, FF681784, FF682015, ES413076
Contig1309	EX013664, ES409685, EX007272, EX010529, ES412152, EX014221
Contig1310	EX013668, EX910198
Contig1311	EX009571, EX013694, ES741599
Contig1312	EX010568, EX013697
Contig1313	EX013716, EX011059
Contig1314	EX013724, EX008498
Contig1315	EX013725, EX013764
Contig1316	EX013726, EX912610
Contig1317	EX014824, ES739460, EX013750, EX010243, ES739873, ES410511, EX013775, EX009239, EX915975, EX913368, ES412703, ES411512, ES740786, EX913503
Contig1318	EX013766, ES410465
Contig1319	EX013767, EX012511
Contig1320	EX013777, EX911897, EX013898
Contig1321	EX013783, EX014762
Contig1322	EX013787, EX910453
Contig1323	ES409212, ES409240, ES409525, EX007955, FF681629, ES741760, ES742749, FF680701, FF681027, FF680612, ES742093, EX013813, EX010963, EX009497, FF681314, FF678929, ES742012, EX013865, EX013790, ES740574, FF680261, FF682054, FF681790, FF678636, FF682011, FF682027, FF680721, FF680872, FF682063, ES740225, ES742617, EX013789, EX014868, ES741178, ES744671, ES739049, ES743422, EX013293, FF681544, FF679311,…
Contig1324	EX013804, EX916514
Contig1325	EX013814, ES742289, ES739951
Contig1326	EX013816, EX910493, EX014302, ES412069
Contig1327	EX013830, EX013260
Contig1328	EX013848, EX009628
Contig1329	EX011574, EX013854, ES742009, FF678784, ES740570
Contig1330	ES409242, ES413080, EX013861, EX008823, EX009791, EX011944, ES409693
Contig1331	EX013870, EX913125
Contig1332	EX910404, ES408996, EX013889
Contig1333	EX013922, EX912499
Contig1334	EX013929, EX015043
Contig1335	EX014419, EX013938
Contig1336	FF678868, EX013940
Contig1337	ES414343, ES740104, EX008237, ES742587, EX013942, ES741214, EX014563, EX911498, EX012947, EX010560, EX911717
Contig1338	EX013958, EX012879
Contig1339	EX013971, EX013087
Contig1340	ES739755, ES741421, EX011228, EX011781, EX013684, ES744352, EX009439, EX013996, ES743705, ES411262, ES742627, EX013114, EX010361, EX912649, EX010223, ES743720, ES411794, ES743377, ES743479, ES408516, ES744441, EX007650, EX915366, EX912146, EX012935, ES744174, EX013719, EX012545, EX013620, ES410021, EX010229, ES409005, ES739514, EX912414, EX012110, EX913593, EX013818, EX914725, EX011909, ES743857,…
Contig1341	EX014011, EG025338
Contig1342	EX912211, EX014018, FF679788, EX913389, EX014788
Contig1343	EX014020, EX014204
Contig1344	ES410759, EX014035
Contig1345	EX014040, ES411829
Contig1346	EX014045, EX010667
Contig1347	EX007347, EX014063
Contig1348	ES409215, ES742432, ES409448, EX915659, ES741623, ES413428, EX912456, ES743426, ES742366, ES413731, ES740155, ES409079, EX009678, EX012383, ES742374, EX012387, EX006949, ES743484, ES739734, ES743688, ES743709, EX013794, ES742353, EX014768, EX008200, ES411032, ES413090, EX007607, EX010694, ES739958, EG025456, ES739619, EX011727, ES744248, ES744017, EX014372, ES740380, ES740894, EX011385, EX011056,…
Contig1349	ES414124, EX014090, EX014255, ES409873, EX912040, ES742665, EX911939, EX010282
Contig1350	EX916643, ES741763, EX007288, EX009051, ES742873, ES741167, ES742207, EX014104, EX013945
Contig1351	ES739927, EX011587, EG025377, EX012483, ES743525, EX913476, ES739148, ES414222, ES744402, ES410885, EX012877, EX914921, EX014114, ES411707, ES741307, EX009165, ES740974, EX912004, EX915365, EX916754, EX914526, EX910384
Contig1352	EX014154, EX910970
Contig1353	EX014168, EX913377
Contig1354	FF681844, EX014175, ES740117
Contig1355	EX014230, EX014194, ES411273, EG025682
Contig1356	EX014209, EX008729, EX010850
Contig1357	ES741135, EX012240, EX014228, EX012020, ES411447, EX007498
Contig1358	EX014244, EX913285, ES412769, EX910284
Contig1359	EX014252, EX014267, ES744041, EX915054
Contig1360	EX014261, ES412600
Contig1361	EX014270, EX910944, EX913486, ES410307, EX916110, ES411286
Contig1362	EX014274, EG025562, EX011112
Contig1363	EX014278, EX916164, EX008854
Contig1364	EX014286, EX009756
Contig1365	EX014290, ES411266, ES410193, EX909945, ES744618, EX011099, EX913690, EX010883
Contig1366	EG025540, EX012307
Contig1367	EX012308, EX911209, EX914840
Contig1368	EX012311, EX910966, ES741171, ES744125, EX011691, EX911208, EX913781, ES739713, EX007176
Contig1369	EX013682, EX012316, EX914630, ES744593
Contig1370	EX007260, EX012320
Contig1371	ES742271, ES743528, EX009796, EG025786, EX009153, EX012363, ES741009, EX012325, ES410575, EX915311, EX912813, EX910321, ES742336, EX013110, ES741390, ES412279, EX008175, ES414083, EX009471
Contig1372	EX013877, ES739992, ES743565, EX012326, ES409183, ES739868, ES411423, EX013451, EX911608, EX007833, EX013834, EX911588, EX010935, ES740817, ES410245, ES744497, EX912423, EX012785
Contig1373	EX012330, EX008316
Contig1374	EX012351, ES408648
Contig1375	EX012361, EX010373
Contig1376	EX914111, EX012364, ES741407, EX010891, EX915573
Contig1377	ES740273, ES741204, EX012385
Contig1378	EX012394, ES744340, ES412340, EX010040, EX910992, EX914703
Contig1379	FF680536, EX012401, ES741089, ES742646
Contig1380	EX012407, EX011973, ES412942
Contig1381	ES412362, ES409429, EX012409, FF678465, EX916458, ES739691, EX011693, ES742031, ES743386, ES739250, ES741545, EX010528, ES743463, ES739938, ES739099, EX015057, EX010423, EX009878, EX913634, EX915760, ES741732, EX912951, EX007623, EX916770, ES741072, ES739464, EX912651, EX916402, ES743466, EX913839, ES411931, ES741356, EX007522, ES409817, ES742487, EX012318, EX013220, ES743093, ES412508, EX911200,…
Contig1382	EX012411, ES412199
Contig1383	EX008083, EX012421, FF679786, ES739139
Contig1384	EX012422, EX012149, EX013927, ES408634
Contig1385	ES409384, ES742795, EX012431, EX911563, ES413275, EX014394, ES411045, ES411522, ES411546, ES412727, EX009745, ES408685, ES413418, EX912555, ES413571
Contig1386	EX012440, ES409000
Contig1387	EX012441, EX012731
Contig1388	EX012501, ES410192, EX009264, ES744367, ES409955
Contig1389	EX012505, ES743803, EX915424, EX914809, EX008539
Contig1390	ES741725, EX008346, EX012519, EX010113, EX915723, ES742464, EX013195, ES744390, EX912073, EX916711, EX014207, ES743111, ES411695, EX914684, EX914292
Contig1391	ES740439, ES414168, ES739002, EX012520, EX008728, EX914522, ES413648, ES740885, EX011673, EX008670, EX012866, EX910395, EX008995, EX911830, EX914922, ES411832, EX012864, EX011833, EX010751, ES411737, ES740746, EX011897, EX910830, EX011884, EX009629, EX913230, EX012449, EX009554, ES743405, EX014807, EX914992, EX013966, EX010018, ES412655, EG025740, EX012786, EX009899, ES410326, EX916221, ES741293,…
Contig1392	EG025436, EX012526
Contig1393	EX012534, EX915500
Contig1394	EX012542, ES742433, ES412957, EX012043, EX007558, EX916656, EX010494, EX008791, ES409726, ES742243, EX912128
Contig1395	EX012561, EX008737
Contig1396	EX012584, EX007895
Contig1397	EX012598, EX912045, ES412777, EX011158, ES739589, EX008167
Contig1398	ES413491, EX012599, EX012488
Contig1399	ES739947, ES740483, EX012602, EX915122
Contig1400	EX009596, EX012885, EX009609, EX012608
Contig1401	EX013871, EX012611, EX012612
Contig1402	EX012619, ES742069
Contig1403	ES741199, EG025439, EX012624, EX913159, EX011927, EX913063, EX010131, ES412931, EX910514, EX915346, EX912170, EX916362, EX014275, EX007007, EX911430, EX912058, ES410472, ES410369, ES744043, EX008116, EX910362, EX915490, EX013912, ES739607, EX011325, EX013425, EX013821, EX912971, EX015108, ES414246, ES744281, EX013838, EX009803, ES414305, ES409580, ES413415, ES411474, ES739411, EX007939, ES739122,…
Contig1404	EX012629, ES744466
Contig1405	EX012663, EX009446
Contig1406	EX012681, ES410455
Contig1407	EX008192, EX012685, EX914034, EX910573, EX011542, EX011984
Contig1408	ES742404, ES414293, EX916073, EX007690, ES414013, EX012738, EX011184
Contig1409	EX012760, EX916282
Contig1410	EX012763, ES743669
Contig1411	ES740453, EX012775
Contig1412	EX012778, ES741172, ES408933
Contig1413	EX007545, EX012779
Contig1414	EX012796, EX912167
Contig1415	EX911305, EX012797, EX914802, EX911651, EX910519, ES412701, EX910562, EX014517, EX012129
Contig1416	EX015258, ES744227, EX013737, EX012801, EX015222, ES742699, EX008628, EX914412, EX915592, ES412145, EX916239, EX913207, ES410453, EX914544, EX914724, EX011991, EX916288, EX015159, EX912272
Contig1417	EX012808, EX011355
Contig1418	EX011020, EX007670, EX012810
Contig1419	FF680216, EX012815
Contig1420	EX011026, EX012827
Contig1421	EX011733, ES409513, EX012839, EX012878, EX009742, ES739593, EX014745, ES740089, EX009650, EX007712, ES740641, ES741273, ES739784, ES408571, ES740188, ES741245, ES413326, ES743794, ES742920, EX010740, EX912173, ES739089, EX014293, ES739516, EX008438, ES743162, ES409978, EX013805, ES743076, ES740791, EX011389, EX013772, EX009866, ES413815, ES743273, EX011155, FF679272, ES412881, EX009053, ES409705,…
Contig1422	ES739604, EX915528, ES743180, EX012856, EX014633, ES741152
Contig1423	EX009180, EX012857, EX012761, ES411116
Contig1424	EX012894, EX012930
Contig1425	ES741857, ES739828, FF681206, ES740772, ES741580, FF678826, ES740173, EX012323, ES741917, ES742801, FF680696, FF679541, FF681449, ES740971, ES741838, EX009746, EX007517, EX012901, ES741726, ES411384, FF678120, ES740663, ES410665, ES740968, EX009636, EX914608, EX912094, ES743491, ES412098, EX012448, ES410167, EX008736, ES739850, EX010378, EX912008, ES412465, EX912440, EX913124, ES413724, EX011329,…
Contig1426	FF680765, ES740356, FF681660, EX012905
Contig1427	EX012910, EX014081, ES742929
Contig1428	EX012919, EX914468
Contig1429	EX012927, EX012420, ES744521, ES739300
Contig1430	ES740344, EX011490, ES414148, EX012929
Contig1431	EX012932, EX010338
Contig1432	EX012952, EX013152, ES413926, ES414208, ES413581, ES739525, ES408959, ES743480, EX911070, ES412743
Contig1433	EX012961, EX916423, EX910107, EX915531
Contig1434	EX012964, ES409850
Contig1435	EX012969, EX915566
Contig1436	EX012970, ES744426
Contig1437	ES743390, EX014311, ES743578, EX012976
Contig1438	EX012988, EX012279, EX915688, ES739271
Contig1439	EX012990, ES740843, EX911499
Contig1440	FF679433, EX012100, FF679926, EX012992
Contig1441	EX012998, EX009124
Contig1442	EX013004, EX915902, EX008894
Contig1443	EX013014, EX007618, ES741647, EX915219, EX913256, EX912376, ES744101, EX008951
Contig1444	ES414055, ES740415, ES741212, EX013024, EX009422, EX013685, ES743881, EX008038, ES740026, EX015217, EX008859, EX012228, EX916206, ES743419, EX916468, EX010889, EX916454, EX915813, ES409152, ES410551, EX914171
Contig1445	ES413981, ES744073, EX013027, EX910517, EX013000, ES411426, ES411151, ES739618
Contig1446	ES740788, EX013030, ES414336, ES412826, EX012597, EX911854
Contig1447	EX010479, EX013534, EX011577, EX013051
Contig1448	EX013058, EX012218
Contig1449	EX007230, EX013062, EX910229, EX914932, EX008387, EX010822, EX910988, ES739014
Contig1450	EX013073, EX913174
Contig1451	EX013075, ES743922
Contig1452	EX007847, EX013079, EX910706, EX914503, EX013608
Contig1453	EX013104, EX011708, ES410875
Contig1454	EX008633, EX013842, ES409998, EX013113, EX913173
Contig1455	ES740041, EX013120, EX916452, ES743745, EX916151, EX912884, EX914313, EX007611, EX913611, ES413558, ES412728, EX914657
Contig1456	EX013129, EX008427, EX010212, EX911724, EX014582
Contig1457	EX013132, EX013178
Contig1458	EX013139, ES412316
Contig1459	EX013153, EX009238
Contig1460	ES741839, EG025622, ES411413, EX013155, EX014646
Contig1461	ES741563, ES740492, EX009407, ES743752, ES739107, EX013169, EX011855, ES744358, EX014166, EX008607, EX912511, ES739195, EX012637, EX914251, EX910144, EX915929, EX915288, EX910582, ES412656, EX914819, ES411652, ES744273, EX010550, EX911654, EX007644, ES412834, EX912126, ES739671, ES743732, EX911934
Contig1462	EX012253, EX013170, EX008265, ES412793, ES414159, EX014547, EX012933, EX014522, ES740132, EX013932, EX014946, EX013831, EX014481, EX915496
Contig1463	EX008203, EX009575, EX009097, EX011161, EX914471, EX916608, EX915318, EX915402, EX014051, ES412161, EX007060, ES410320, EX013171, ES742157
Contig1464	EX013185, EX010676, EX009879, ES739726
Contig1465	EX013186, EX008649
Contig1466	EX911907, EX013197
Contig1467	ES409211, EG025376, ES740761, EG025403, ES740624, EX013209, ES741686, EX013917, ES742253, ES409857, ES741774, ES741587, EX915262, ES414347, EX015118, ES741154, EX914552, ES742158, EX915180, EX007921, EX010022, EX913060, EX912839, EX911448, ES741224, EX008079, EX007339, EX011648, EX912358, ES412503, EX910095, ES414096, EX914929, EX012709, EX916033, EX013044, EX911691, EX911199, EX008437, ES410670,…
Contig1468	EX011357, ES739558, EX013213, EX011133, EX913092
Contig1469	EX008876, EX013235, EX008953
Contig1470	EX013240, EX014785
Contig1471	EX008938, EX013254
Contig1472	EX009663, EX013255
Contig1473	EX013257, ES413541, EX912931, ES408760, EX014109, ES413919
Contig1474	EX013262, ES414123, EX912832
Contig1475	EX007591, ES741724, EX013284, ES410543, EX014752, EX008573, ES741751, EX915524, ES742449, ES411758, ES413592, ES744436, ES414136, ES740635, ES741266, EX013326, EX011688
Contig1476	EX008242, EX011292
Contig1477	ES743941, EX913716, EX910851, EX011297
Contig1478	EX011300, EX010923
Contig1479	EX010288, EX910670, EX009160, EX011301, ES409665, EX914939, EX913434
Contig1480	EX012140, EX011303
Contig1481	ES409422, ES740697, ES740694, ES408561, ES412952, EX010619, EX913857, EX011318, ES411358, ES742991, EX010337, ES413272, EX910465, ES744586, EX007763, EX010909, EX012820, EX011405, EX911301
Contig1482	EX013151, EX013619, EX013859, EX011338, EX008852
Contig1483	EX011344, EX912168, EX010904, EX008758, EX911677, EX014798, EX006914
Contig1484	EX011353, ES411905
Contig1485	EX011359, EX012111
Contig1486	EX011371, EX914267, ES412874, EX916295, EX015030
Contig1487	ES739844, EX011375, ES744667
Contig1488	ES741174, EX011383, EX911765, ES410550
Contig1489	ES414089, EX011397, EX009073, EX914186, EX914638, EX911135
Contig1490	EX011729, EX914906, FF682079, FF681767, EX915322, ES412876, EX013157, EX913210, ES740107, EX010719, EX008694, EX010644, EX011412, EX911969, ES412807, ES408532, ES739115, FF682029, EX013191, ES408785
Contig1491	ES409428, EX009737, EX011433, EX008583, EX009008, ES409202, EX008344, EX912772, EX010105, EX916573, EX916746, EX010577, ES413250, EX012993
Contig1492	ES409666, EX011437
Contig1493	EX011442, ES410662
Contig1494	EX011486, EX911968
Contig1495	EX011500, EX007197, EX014550, ES739225, EX910657
Contig1496	ES409306, ES739697, EX011512, ES413140, ES743261, ES412358, EX014461
Contig1497	ES744275, EX011528, ES412158, FF678519, ES741659, EX010665, EX913919, ES742399, ES744233, EX014378, ES413937, FF678038, FF682104, FF680401, FF679671, ES411688, FF680088, FF678997, FF678844, FF678738, FF678039, FF679427
Contig1498	EG025333, EX011535
Contig1499	EX011536, ES741285, EX011071
Contig1500	EX011557, EG025570, EX014540, ES739550
Contig1501	EX011331, EX009988, EX915863, ES412232, EX011561
Contig1502	EX011568, ES740549, ES409911, EX007687, ES742614, EX014994
Contig1503	EX011570, EX011592, EX011572
Contig1504	EX011581, ES740490, EX913403
Contig1505	EX011596, EX912697
Contig1506	EX011602, ES744267
Contig1507	ES743539, EX011617, EX012710
Contig1508	EX011628, EX910217
Contig1509	EX011639, ES743027, EX008462
Contig1510	EX011641, EX912543
Contig1511	EX009375, ES739482, FF678392, EX011650, ES742815, EX912395, EX913907
Contig1512	EX010630, EX011658, EX010089, ES413804, EX010086, EX013445, EX013499, EX007648
Contig1513	EX011706, EX014171
Contig1514	EX011710, EX011715, EX011718
Contig1515	EX011719, EX013910
Contig1516	ES742074, EX011731, EX013447, EX911713, FF678728
Contig1517	EX011737, ES743153
Contig1518	EX011745, EX914732, ES408899
Contig1519	EX011757, EX008047, ES413509, EX007155
Contig1520	ES409129, EX011760, ES412731
Contig1521	EX011773, EX013423, EX915064, EX916709, ES742999, ES742043, EX009436, EX009585
Contig1522	EX011784, ES409939, ES743334, EX913605
Contig1523	ES409118, ES411297, ES739086, EX011790, ES411202, EX011419, EX007870, ES743237, ES410743
Contig1524	EX011806, ES739944, EX912855, ES744475
Contig1525	EX011818, ES411294, EX007743, EX911494
Contig1526	ES409473, ES409647, EX012321, EX011820, EX010464, ES413298
Contig1527	EX010908, ES743737, ES410442, EX012366, ES741918, EX014365, ES411321, EX913405, EX011827, EX009059, ES742206, ES739732, ES409011
Contig1528	ES409516, EX011147, EX914935, EX011836, ES743326, ES742894, ES743929, ES739723, EX013798, ES413544, ES409698, ES744406, EX912568, EX014766, EX013585, ES411936, ES412330, ES744360, ES409642, ES413340
Contig1529	EX011853, EX011239, EX010207
Contig1530	ES409327, ES741758, EX011860, ES413216, ES744499, EX913395, ES408947
Contig1531	EX010905, EX014988, EX011881, EX913328
Contig1532	EX008391, EX011889
Contig1533	EX009114, EX011895
Contig1534	ES409310, ES409799, EX010172, ES741439, ES744075, EX014758, EX011975, ES410048, EX011904, EX916678, EX013600, EX014299, EG025413, ES409904, ES411613, EX010559, ES410278, EX915744, ES409577, ES740426, EX911129, EX912743, EX009228, ES742545, EX911190, ES413194, EX914589, ES411734, EX915464, EX911352, EX916088, EX910407, EX911238, EX911740, EX910263, ES408957, ES412046, ES412908, EX008905, ES739814,…
Contig1535	ES412539, EX011906, EX011932, EX912831, ES412538
Contig1536	ES739127, EX011940, EX913737
Contig1537	EX011122, EX011947, EX007165
Contig1538	EX913739, EX011956, ES411889, EX912466, ES740044, ES739768, ES410611
Contig1539	ES742039, EX011960
Contig1540	FF680596, EX011968, EX010133, EX012382, EX011543, EX011065, EX009749, EX010848, EX014936, EX911747, EX912722
Contig1541	EX011972, EX912446, EG025774, EX913811
Contig1542	EX011983, EX915516, EX912310
Contig1543	EX009401, EX012001
Contig1544	ES741550, EX012005, EX013347, EX010450, EX013496, EX014038, EX010198
Contig1545	EX012006, EX007756
Contig1546	EX011580, ES410993, EX009733, EX012008, EX013264, ES410685, EX009995, EX910103, EX914655, EX011717, EX012673, EX007931, EX913864, EX914814, ES410226, ES411255, ES412581, ES410368, EX014600, ES409976
Contig1547	EX012009, ES409484, ES409630, ES413294
Contig1548	ES739952, ES742345, ES409223, ES741795, EX011519, ES744651, EX911868, ES413966, EX008045, ES409841, EX011576, EX012017, EX010538, ES740079, ES408489, ES743355, EX013348, EX914181, EX013175, EX014026, EX012324, ES408901, ES740913, ES413116, EX013678, EX013042, ES408730
Contig1549	EX012028, ES412498
Contig1550	ES409502, EX916615, ES739997, EX013236, ES409046, ES410147, EX008666, ES740724, EX014787, EX011207, ES413384, EX009595, EX012038, EX013679, EX013318, ES409617, ES413351, EX911810, ES410646, EX910127, EX011892
Contig1551	EX012040, ES739046, EX915848
Contig1552	EX012071, ES739616
Contig1553	ES740782, EX012085
Contig1554	EX009758, EX012097
Contig1555	EX012102, EX009649, ES408981
Contig1556	EX010860, EX012108
Contig1557	EX012116, EX916250
Contig1558	EX012162, EX007516
Contig1559	EX012185, EX008279, EX911903, EX012862, EX915206, EX915639, ES744503, EX011324, EX915325, ES411153, EX915932, EX915571, ES412149, EX012480, EX011218, ES411772
Contig1560	EX012189, ES410872
Contig1561	ES742437, EX012192, EX912668, ES742748, EX915588, ES740997, ES413606, EX915671, ES414031, ES414147, ES743348, EX009487
Contig1562	EX012221, ES411761, ES413494, EX013765, EX012830
Contig1563	ES410629, EX012227, EX010476, ES408674, EX913245, ES739786
Contig1564	ES740818, ES413892, EX008034, EX012246, EX009946, ES744430, ES413703, ES410028, EX009941, EX912292, EX010701, ES410945
Contig1565	EX012251, EX914860, ES411250
Contig1566	EX012271, EX010242, ES740887
Contig1567	ES409213, EX010293, EG025763, ES740847, EX007456, EX008471, EX009066, ES410429, ES413128, EX914192
Contig1568	EX010303, EX912906
Contig1569	EX010332, EX007875, ES744129, EX911619, ES739612
Contig1570	EX010333, EX012965
Contig1571	EX010930, EX010346
Contig1572	EX010353, EX010362
Contig1573	EX010356, EX914088
Contig1574	EX010359, EX008443
Contig1575	EX010372, EX011036
Contig1576	EX007168, EX010818, ES739773, ES741971, EX011351, EX011586, EX910021, EX009110, ES743407, EX007106, ES743408, EX011262, EX008673, EX915721, ES413669, EX915772, ES744330, EX912391, ES743694, ES410443, ES414199, ES414079, EX010377, EX914990, ES411543, ES412101, EX013624, EX911272, ES411403, EX916044, ES740909, EX007022, EX912324, EX007971, EX011793, EX014288, ES739397, EX014220, EX010117, EX912683,…
Contig1577	EX010382, EX009107
Contig1578	EX010393, ES739062, ES740921, EX013086, EX013993, ES413510, EX910800
Contig1579	FF681642, FF678307, FF678529, EX010403, EX010411, FF678125, FF679219, FF680705, FF679056, FF679295
Contig1580	EX010407, EX012150
Contig1581	EX010442, EX010854
Contig1582	FF680509, FF680723, FF681705, FF680780, EX010458, ES411879, EX013887, ES741090, FF681122, ES409933, EX008011, EX008613, EX013626, EX912619, ES412729, EX009835, EX012120, FF681462, EX913191, EX010324, ES740019, EX911116, ES739331, EX014728, FF680877, ES408491, EX910505, ES413831, ES410403, ES410262, EX008078, ES412038, FF680732, FF680839, FF680817, FF679406, FF681634, FF681457, FF681719, FF681254,…
Contig1583	EX010480, EX010617
Contig1584	EX010488, EX011377, ES412809
Contig1585	EX010490, EX013913
Contig1586	EX010505, ES412343
Contig1587	EX010524, EX915808, ES412992
Contig1588	EX010534, EX010239
Contig1589	EX010537, EX010541
Contig1590	EX010561, ES740871
Contig1591	EX010567, EX911037
Contig1592	EX010570, EX013934, EX914058, EX011962, ES739246, EX916586, EX912939
Contig1593	ES410034, EX007153, EX008594, EX011384, EX007134, EX013658, EX010285, EX010571, EX011275, EX010262, EX007972, EX012232, EX012567, ES742940, EX010343, EX914880, EX912626, EX910518
Contig1594	EX010572, EX008519, EX008662, ES411808
Contig1595	ES741644, EX913293, EX010583, EX013427, EX012765, FF680893, ES411765
Contig1596	FF681376, EX010589
Contig1597	EX007620, ES740621, EX010590, EX914320, ES744257, EX011817
Contig1598	ES744544, EX010596, EX007834, ES739541, EX913284, EX912822
Contig1599	ES740300, EX010627, ES410999
Contig1600	EX010637, EX009771, ES412129, ES410924
Contig1601	EX009898, EX010642
Contig1602	EX010643, EX916157, EX007253, EX011188, EX913198, ES411753
Contig1603	EX010647, ES410413, EX014940, FF681046
Contig1604	EX010662, EX011246, EX916317, EX911569
Contig1605	EX010682, ES743403
Contig1606	ES409208, ES411188, EX916629, ES739410, EX010689, ES413120, EX911790, EX014809
Contig1607	EX010717, EX008570
Contig1608	EX010753, EX007360
Contig1609	EX010758, EX010184
Contig1610	ES742244, EX010759, ES744519, EX012981, ES408681, ES414140, EX914528, EX910861, EX009783, ES411023, EX915284
Contig1611	EX010764, EX015237, EX008802, EX910587
Contig1612	ES741510, EX010773, EX913010, ES409711
Contig1613	EX010774, ES410827
Contig1614	EX010776, EX911134
Contig1615	EX010778, ES413976, EG025557, ES741928, ES740161
Contig1616	EX010792, ES743623
Contig1617	ES744216, EX010799, EX912897, EX008903
Contig1618	EX010803, EX915779
Contig1619	ES410711, ES413051, EX010398, EX010817, ES741386, EX914123, EX914107, EX911183, EX911986, EX910597, EX010230, ES412630, ES411477, EX910601
Contig1620	EX010852, EX014885
Contig1621	EX010867, ES411610
Contig1622	EX010879, EX014968
Contig1623	ES740189, EX913167, ES411781, EX010912, ES411826, EX008049
Contig1624	EX009493, EX010951, EX008032
Contig1625	FF679243, EX010952
Contig1626	EX010961, ES740518
Contig1627	FF681031, EX010967, ES742986
Contig1628	EX010971, EX010457, ES741076, ES743797, ES413723, EX916796, EX013537, ES741244, EX013523
Contig1629	EX010974, EX014961, EX010622
Contig1630	EX010988, EX916713
Contig1631	EX010994, EX911774
Contig1632	EX010996, ES739706
Contig1633	EX913874, EX010998
Contig1634	EX011005, ES411847
Contig1635	ES742006, EX011007, FF678107, EX009674, EX010260, EX916233, EX009020
Contig1636	EX011009, EG025607, EX006922, ES738987, EX010159, EX015036, EX008121, EX009242, EX011646, ES412103, EX911080, ES411926, EX911348, EX912664, ES412774, EX012199, EX913617, EX913453, EX014580, EX011365, EX912970, ES739724, FF678531, FF678874
Contig1637	EX011018, ES409160, EX914518
Contig1638	EX008909, ES408585, EX009549, FF679657, EX011025, EX916613, ES409093, EX911611, ES739094, ES412542, ES744278, EX910444, EX006970, EX912719, ES742883, ES744443, ES413679, ES740220, EX010579, EX014588, EX011138, ES411219, ES410566, EX014122, EX911365, ES741195, ES741443, ES740103, EX012255, EX911762, FF678286, EX011098, FF679630, ES408838
Contig1639	EX011027, EX914075
Contig1640	ES410508, EX011040, ES741515, ES741690, EX913322
Contig1641	EX011048, EX910786
Contig1642	EX011049, EX014310, ES408886
Contig1643	ES409362, ES741661, EX011055, EX910469, ES741345, EX009986, EX915356, ES414204, EX916024, ES744465, EX915000, ES740600, EX012638, ES413176, EX013627, EX009538, EX913796, EX910183, EX909971, EX013493, EX013649, EX916717, EX914681, EX009376, EX012182, ES743298, ES744547
Contig1644	EX011060, ES410625
Contig1645	EX011070, EX916353
Contig1646	EX011097, ES739066
Contig1647	ES741864, EG025409, ES741767, EX009052, EX011100, EX010063, EX009620, EX012888, EX010364, ES743692, EX014012, EX916413, EX911876, EX910950, EX914197, ES412168, EX911303
Contig1648	EX916442, EX011388, ES740572, ES413803, EX011105
Contig1649	EX011134, EX014159
Contig1650	EX009430, EX011137
Contig1651	EX011151, EX008739, EX007004, EX914124, EX911487, ES412589
Contig1652	EX913639, EX011153, ES413974
Contig1653	EX011154, EX007140
Contig1654	ES740230, ES740180, EX015131, EX008541, EX011157, ES411455, EX910197, EX014514, EX012022, ES409718
Contig1655	EX013098, EX011166
Contig1656	EX011171, EX008589, EX008962, ES411803, ES411115, ES413979
Contig1657	ES741925, EX011190, EX009269, EX010621, ES740707, ES412204, EX914077, EX916374
Contig1658	EX011217, EX011242
Contig1659	EX011221, ES743173
Contig1660	ES741216, EX011237, ES739627
Contig1661	EX011240, EX009119, EX914924
Contig1662	EX011252, FF678887
Contig1663	FF680583, ES739811, EX010167, EX011263, ES743485, ES410599, ES740071, EX010304
Contig1664	EX011269, EX007694, EG025594, EX916361
Contig1665	ES741891, EX011274
Contig1666	EX008540, EX009300
Contig1667	EX009302, ES741448, ES412457, ES414025, ES412008, EX911186, ES411724, ES412449, EX912574, EX014677, EX911815, ES411733, ES408775
Contig1668	EX009308, EX008650, FF678202
Contig1669	EX009316, EX008564, EX911545
Contig1670	EX009335, EX007474
Contig1671	EX008190, EX009347, ES739249, EX014658, FF680065
Contig1672	EX009351, EX008643
Contig1673	ES409371, ES409494, ES741956, ES413847, ES743369, EX915395, ES409557, EX009344, ES739011, ES413154, ES413375, EX914627, ES409605, EX009360, EX008183, EX911739, EX913751, ES413909, ES742501, ES413868, EX915940, EX013769, ES740579, EX010573, EX913496, EX912978, EX007995, EX008020, EX913254, ES413644, EX009336, ES743105, EX010250, ES742784, ES742001, EX915699, EX014751
Contig1674	ES409391, EX009379, EX915718, ES413227
Contig1675	EX009385, ES740237
Contig1676	ES741347, EX009392
Contig1677	EX009413, ES413539
Contig1678	EX912752, EX009425
Contig1679	EX009429, EX009563
Contig1680	EX009437, ES743759
Contig1681	EX009438, EX014882, EX011996
Contig1682	EX009441, EX915793
Contig1683	EX009452, ES740095, EX910463, EX011479, EX013218, EX913833, EX009391, ES412421, ES408940
Contig1684	EX009457, EX913146
Contig1685	EX009465, ES741986
Contig1686	EX007549, EX009467
Contig1687	ES409414, ES413273, EX009494
Contig1688	EX009504, ES413399
Contig1689	EX009512, EX010056, EX008154
Contig1690	EX009529, EX916258, ES743886
Contig1691	EX009546, EX911850
Contig1692	EX009560, EX913196, ES411588, EX007182
Contig1693	EX009566, EX011776, ES410221, EX914151, ES413576, ES743628, EX012652
Contig1694	EX009574, EX915874
Contig1695	ES410664, EX009600, EX914603
Contig1696	EX009616, ES741493, ES739794, ES744350, EX007145, EX009348
Contig1697	FF680579, FF681674, EX009625, EX009589, EX912269, ES743497, EX914599, EX914896, ES742705, ES410202, EX914046, ES739488, EX007148, EX008820, FF680498, FF681304, FF680850, ES740047, FF678468, FF681023, FF681199
Contig1698	EX009638, ES740763
Contig1699	ES741312, EX009644, ES408692, ES409801, EX011659, EX914388, EX014661
Contig1700	EX009652, EX013791
Contig1701	EX009655, EX007965
Contig1702	EX009656, EX912891
Contig1703	EX912784, EX009682, ES412943, EX008241, EX010389
Contig1704	EX009712, EX916556, ES414251, EX013520, ES412870
Contig1705	EX009719, EX009736, ES412918
Contig1706	EX009727, EX010146, EX914509, ES409713, ES408496, EX013366
Contig1707	EX009757, ES410714, ES743447, ES743438, EX011336, ES744144, EX007348, ES739987, ES410663, EX911821, ES408541, EX913136, ES740756, EX008828, EX910766, EX009704, ES408794
Contig1708	EX009765, ES410071
Contig1709	EX913725, EX009788
Contig1710	ES742382, EX009797, EX915945, EX916238, EX910796, EX008240, EX007790, EX010203, EX011244, ES410829, EX914480, EX013278, EX913024, EX911775, EG025383, EX013009, EX008838
Contig1711	EX009799, EX008356
Contig1712	EX009801, ES409910, EX913279
Contig1713	EX007832, EX009804, EX912086, EX011823, EX911288
Contig1714	EG025581, EX009810, ES743311, ES743764, ES741560, EX916053, ES413643, ES743882, EX009752, EX009405, EG025582
Contig1715	EX009818, EX007317
Contig1716	EX009832, ES413532
Contig1717	EX009842, ES738990
Contig1718	EX009848, EX914827
Contig1719	FF681743, EX009854, EX010892, EX911995
Contig1720	ES741481, EX009871, EX911440, EX007953, EX910539
Contig1721	EX009873, EX914908
Contig1722	EX009884, ES411984
Contig1723	ES409370, EX011993, EX910768, EX013345, ES413223, EX009892, ES739400, ES411947, EX915707, ES408991, ES412596, EX014965, ES412216
Contig1724	EX009905, ES741736, EX910842
Contig1725	ES741016, EX009907, EX008520, ES412087
Contig1726	EX007500, EX009911
Contig1727	EX009918, ES743360, ES410940
Contig1728	EX009919, ES739993, ES410557
Contig1729	EX009933, EX910717
Contig1730	EX007793, EX009938
Contig1731	EX009954, ES411548
Contig1732	EX010268, EX009968
Contig1733	EX009976, EG025426
Contig1734	EX010000, EX911402
Contig1735	ES739653, ES414014, EX010010, ES411679, EX010483, EX011335, EG025674, EG025675
Contig1736	ES413092, ES409216, ES741532, EX009922, EX007006, ES744219, EX013946, EX007212, EX910049, EX912917, EX913719, EX913473, EX914307, EX912503, EX010011, EX011307, ES411776
Contig1737	EX010023, ES409728, EX009299, ES741799, ES739893, EX914766, EX913154, ES410328
Contig1738	EX010031, EX007702, EX007334, EX916265, ES409050, EX007788, ES740713, EX015094, EX913495, ES744080
Contig1739	EX015234, EX010042
Contig1740	EX011393, EX010070
Contig1741	EX010126, ES743749, EX011290
Contig1742	EX010128, ES412321, EX013612
Contig1743	ES742096, EX010129, EX911786, EX910748, ES739403, EX913693, ES409892, ES409031, ES743704, FF680572, EX915080, EX913631, EX014195
Contig1744	ES741687, EX010143, EX913949
Contig1745	EX010149, EX910870, ES743733, EX013467
Contig1746	EX010151, EX912345
Contig1747	EX010164, ES410788
Contig1748	ES743143, EX010171, ES412953, EX913236
Contig1749	EX010183, ES739234
Contig1750	EX010201, ES412547, EX911227
Contig1751	EX010206, EX911572
Contig1752	EX012176, EX009100, ES744157, EX012289, EX010232, ES741240, EX911957, EX915266, EX915195, EX012465, EX912570, EX010868, EX009877, EX913599, ES411953, EX007864, ES413668
Contig1753	EX009221, EX010238, EX910165
Contig1754	EX910999, EX010251, ES739829, ES409138
Contig1755	ES742058, EX014884, EX010256
Contig1756	EX010257, ES408973, EX008180, ES742552, EX011421, EX916774, EX914149, EX010408, EX013337, ES739626, EX912179, EX014280, EX014259, EX014327, EX010205, ES409169, EX916143, ES409177, EX915576, ES412530, EX013565, ES411061, FF679328, ES413616
Contig1757	ES413242, ES409317, ES409520, ES409380, EX012578, EX013382, EX915579, ES741997, EX010261, EX916231, EX009914, ES413170, ES739344, ES744355, EX011679, ES743577, EX916736, EX014574, EX009416, ES411248, EX012828, ES409811, EX008331, ES739534, ES409618, EX009257, ES743083, ES413336, ES410531, EX912979, EX913180
Contig1758	EX010267, ES742472, EX010321, EX913968
Contig1759	ES409443, ES409313, FF680716, EX008328, ES739141, EX008904, ES741101, EX915736, ES413325, EX013259, EX915274, EX912895, ES743177, ES409624, ES413152, FF678674, EX912185, ES409737, FF678394, FF681613
Contig1760	EX008334, EX008368
Contig1761	ES411137, EX008388, EX910627
Contig1762	EX008392, EX012250
Contig1763	ES413483, EX008395
Contig1764	EX008402, EX014324
Contig1765	EX008408, EG025738
Contig1766	EX008418, ES743865
Contig1767	ES409492, ES413625, EX008425, ES742747, ES409748, ES744247, FF680691, ES413312, ES413630, ES410590, EX013418, EX910285
Contig1768	EX008442, EX011643
Contig1769	FF681754, EX008447, EX006997
Contig1770	EX008465, EX006964, EX911910
Contig1771	EX008466, ES741895
Contig1772	FF680388, EX008502, ES409788, ES410045, EX914239, FF680035
Contig1773	FF681584, EX008518
Contig1774	ES744665, EX008556, EX009715
Contig1775	ES741504, ES743873, EX008557
Contig1776	EX008563, EX010721
Contig1777	EX008566, EX014218
Contig1778	EX008576, EX008720
Contig1779	ES409375, ES413178, ES409574, EX008585, ES743156
Contig1780	EX008623, EX009934
Contig1781	ES409376, ES739741, FF678597, EX012661, EX008625, ES413150, ES410619, EX911556, EX014796, EX014354, ES413685, EX910277, EX911154, ES412648, EX009997, EX914383, EX012353, EX009955, FF678506, FF681269, FF678880, EX011179, EX011245
Contig1782	EX008626, ES409877, EX916253, EX014969, EX914693, ES410728, ES740149, ES740174, EX008210, EX913883, FF679604
Contig1783	EX008629, EX015173
Contig1784	EX008640, EX009813, EX911283, ES410258
Contig1785	EX008653, ES412504
Contig1786	EX008659, EX912937, ES744123, EX913720, ES409663, ES410124
Contig1787	EX008678, ES739203
Contig1788	EX008684, EX912739
Contig1789	EX008283, EX008717, EX912666
Contig1790	EX008752, EX915280, EX915472
Contig1791	EX008782, EX007431
Contig1792	ES743976, EX008786, ES411378, EX915541, ES742055, ES410234, ES411691, EX014462, ES411048, ES739024, ES408977, EX011227, EX915892, EX007652, EX916758, ES409030, EX913992, EX008783, ES740626, ES411068
Contig1793	EX910630, EX008792, ES742816, EX910322, ES411272
Contig1794	EX011226, EX008807, ES409925
Contig1795	ES740456, ES741731, EX008813, ES740307, ES411475, EX013944, ES740434, ES742528, EX014820, EX012696, EX914131, EX011885, EX014874
Contig1796	ES412919, EX007779, EX008816, EX008963, ES412772, EX911508, ES412335, ES741496, EX916473, ES742811, ES744218
Contig1797	EX007408, EX008819, EX012460, EX008494
Contig1798	EX008824, EX012455, ES744369, EX909956, EX912378, FF682151
Contig1799	EX007778, EX013884, EX008825
Contig1800	EX008834, EX914758
Contig1801	EX008841, EX012777, EX012123, EX010487, EX008354
Contig1802	EX910962, EX008851
Contig1803	EX008860, EX911668, EX008647
Contig1804	EX008932, EX008893
Contig1805	EX008895, ES408754
Contig1806	EX008902, EX009673
Contig1807	EX008913, ES411334
Contig1808	ES742222, ES742251, EX010504, EX014479, ES409140, EX008914, EX915384, EX914507, EX913369, EX014913, EX010447, EX915066, EX014545, ES743077, EX012319, ES411959, ES412371, EX009086, EX914433, EX012417
Contig1809	EX008917, EX914473, EX911871, EX012510
Contig1810	EX008935, EX008486
Contig1811	EX009460, EX009243, EX916188, EX008947, EX914633, ES408997, ES413762, EX010863, ES410342, EX011976, ES413481, EX012288, ES741050, EX914513, ES744246, EX009565, EX014266, EX913814, EX911429, EX014687, EX011532, EX012410, EX011015, ES743861, FF681172
Contig1812	EX008972, EX007914, ES413487, EX010702, EX008719
Contig1813	EX008983, EX914169, EX910213
Contig1814	EX008998, ES413812
Contig1815	EX009001, EX914448
Contig1816	EX009010, ES411960
Contig1817	ES409289, EX013781, EX009011, ES740414, ES414086, EX916278, EX913640, EX911222, EX006951, ES413839, EX014031, ES413181, EX915955, EX015144, EX007102, EX008012, EX911817, EX006943, EX011364, EX916492, ES740934, ES411859, ES409019, ES740565, ES742899, EX915207, EX916075, ES408863, ES408669, ES409732
Contig1818	EX009014, EX914487, ES742843, EX010454
Contig1819	EX009036, ES412983
Contig1820	ES741524, EX008712, EX009556, EX912343, EX009041, ES411664, EX012945, EX910104, EX007080, EX910175, EX916550
Contig1821	EX009049, EX014928
Contig1822	EX009058, ES742513
Contig1823	EX009082, EX007191
Contig1824	EX009085, EX010482, FF682052, EX916431, ES410025, FF681815, EX010841, ES740751, EX913311, EX009220, FF682018, ES410583
Contig1825	EX009102, ES739646
Contig1826	ES743154, EX009125, EX915706, ES739015, EX912622
Contig1827	EX009139, EX011873, EX012890, ES412185
Contig1828	EX009154, EX011061, ES744108, ES413790
Contig1829	EX009178, ES743255
Contig1830	EX009217, EX010360, EX013282, EX012603, ES741446, EX914016
Contig1831	EX009272, EX013403, EX009159, ES741092
Contig1832	EX009275, ES413840
Contig1833	EX012423, EX007318, EX915703, EX911640, EX916321, EX916334, EX915871, ES412789, EX914900, EX910311, EX911504, EX914022, EX015218, ES743835, ES740066, ES744381, EX012249, ES742247, EX007308
Contig1834	ES742658, ES739294, EG025648, ES742187, ES740749, EX009067, ES740136, EX011093, ES410075, EG025501, ES410361, ES412563, EX014162, ES743280, ES739804, EX007310, EX013060, ES739610, EX007246, EX010631, EX012883, EX910245, ES739290, ES739751, EX011662, ES411162, ES742305, EX010522
Contig1835	ES740408, EX007319, ES410096
Contig1836	ES744025, EX007326, ES414059, ES739694, ES410126, ES739599, ES744590, ES411144, EX014881, EG025601
Contig1837	EX007342, ES411010, EX916803, EX910367, EX914475, EX913216
Contig1838	EX007372, EX013550, ES414098, EX909946
Contig1839	FF679538, FF679856, FF680437, EX007390, FF680241, FF679405, FF679637
Contig1840	EX007399, EX916060
Contig1841	ES409762, EX007422, EX912715
Contig1842	ES409441, ES741688, ES413939, ES409131, EX912052, EX007438, EX008113, ES741339, EX916618, EX014486, EX012846, ES740854, EX913519, ES744235, ES413020, ES743859, EX013659, EX008390, ES413946, ES413362, EX912607, EX916397, EX913563, EX912434, ES744374, EX909978, ES408968, EX012109, ES413385, ES740179, EX006958, EX008567, ES741406, EX014205, EX007156, EX012470, EX910375, ES409600, EX015215, ES742386,…
Contig1843	EX007460, ES739260, ES410162, EX913165
Contig1844	ES742275, EX007477
Contig1845	EX007478, ES740685
Contig1846	EX007508, EX010339
Contig1847	EX007521, ES742367, ES743975, ES743777, EX014759, EX010605
Contig1848	EX007525, EX007676, ES411661, ES408592, ES414346, EX013052, EX010576
Contig1849	FF681751, EX007533, FF681993
Contig1850	EX007557, EX012466, ES742114, ES740873, EX911902, EX014523
Contig1851	EX916670, EX014553, EX007565, EX009681, ES739037, ES408986
Contig1852	EX007570, ES744306
Contig1853	EX008165, EX007572, EX914222, EX916742
Contig1854	EX007578, ES743131
Contig1855	EX914532, EX007586
Contig1856	EX007602, ES744269, FF680159
Contig1857	EX007604, EX915540, ES411521, EX911803
Contig1858	EX007612, EX015045, EX913026
Contig1859	EX007615, ES411998, EX008174, ES408483, ES408729
Contig1860	EX007633, EX008171
Contig1861	ES742738, EX007651, EX011622, EX910984, EX910386
Contig1862	EX007660, EX009904
Contig1863	EX007683, EX006956
Contig1864	EX013404, EX007689, EX914306, EX914135, EX010093, EX911223, ES411020, EX912502
Contig1865	ES409523, ES413308, EX007703, EX009089, ES409608, ES411573, ES412110, ES744332, ES744159, EX910802, EX912386, ES410355, ES412726
Contig1866	EX007708, ES741645
Contig1867	ES739770, EX007710, EX911458, ES743712, ES742867, EX912372
Contig1868	FF679466, FF678716, FF680663, EX007741, FF680535
Contig1869	ES740151, EX011964, EX007746
Contig1870	ES741841, ES741860, ES739756, EX007757, ES412131, ES741474
Contig1871	EX007772, EX911339
Contig1872	EX014183, ES740755, EX007775, EX008015
Contig1873	EX007781, EX008284
Contig1874	ES742463, EX007784, EX012991, ES740357, EX913362, ES414280, EX910823, EX910286, EX011361, FF682089
Contig1875	EX007797, ES409736
Contig1876	EX007812, ES410290, EX012610, ES408510, EX014506, EX008772, EX008300
Contig1877	EX007841, EX013751
Contig1878	EX007865, EX913944
Contig1879	EX007866, EX007888
Contig1880	ES744291, EX007871, EX007505
Contig1881	EX007873, EX013808
Contig1882	EX007878, EX910811, ES740250
Contig1883	ES741566, EX007885, ES409158, EX912988, EX912540, ES741766
Contig1884	EX007886, EX915700
Contig1885	EX007969, EX007905
Contig1886	EX007906, EX007909, EX912424
Contig1887	EX007926, EX007250
Contig1888	FF680547, EX007927, EX007935
Contig1889	ES742419, ES741629, ES414074, ES742171, ES739106, ES741677, EX008014, EX014317, EX007630, EX014268, EX007930, ES740404, ES739170, EX007657, ES414033, ES413626, ES739009, EX011470, EX008289, ES742702, ES742800, EX916564, EX916125, ES412315, EX012660, EX912476, EX913745, ES741358, EX007665, EX014776, EX007215, EX011142, EX011930, ES742014, EX012369, ES410631, EX008915, ES409032, EX012293, EX013748,…
Contig1890	EX007946, EX014990
Contig1891	EX916786, EX007956, EX007190, ES739887, EX011003
Contig1892	ES743370, ES412977, EX012442, EX007962
Contig1893	ES739821, EX007967, ES741184, ES411281, ES744231, ES744507, EX011319, ES740333
Contig1894	ES741888, ES742645, ES740643, EX007989, ES740336, EX009265, ES744280, EX009672, ES413665, ES410830, ES413848, EX010732, ES740686, ES411040, ES413329, EX009721, ES413640, EX011174, EX014470, EX008871, EX010669, EX915083, EX915194, EX915864, EX915664, EX006948, EX914398, EX007560, EX015182, EX011343, EX014878, EX916614, ES410350, ES413744, ES409196, EX915539, ES740272, EX011189, EX911853, EX913150,…
Contig1895	EX915029, ES413859, EX008026, ES411227, EX012807
Contig1896	EX008039, EX912545
Contig1897	EX008056, ES741740, EX009019, EX912125, ES743303, ES412089, EX914793, EX915413, EX910528, EX912835
Contig1898	EX915169, EX008057
Contig1899	EX915641, EX008060, EX914114, EX914076
Contig1900	EX008070, EX909954
Contig1901	EX008099, EX008131, EX012983, ES739617
Contig1902	EX008106, ES411377, EX916502
Contig1903	EX011555, EX008112, EX915865, EX014027, FF679218, EX015066, EX915903, FF678312, EX910608
Contig1904	EX008123, EX009329, ES412721, EX912755, EX011253
Contig1905	ES413424, EX014024, EX008130, ES744092, EX913510, EX913400, ES743545, ES413962, EX912518, ES739845, EX014046, EX911795, EX910068, EX910791, EX013542, EX910072, FF681569, FF681210, FF681177, EX009599, FF681452, FF679460, FF680980, EX014822, FF678350, EX008069
Contig1906	EX008139, EX012282
Contig1907	EX008178, ES408647, ES412860, EX913637, ES408851
Contig1908	EX008185, ES740053
Contig1909	ES744112, EX008193
Contig1910	EX008207, EX914358, EX910521
Contig1911	EX013081, EX007330, EX008215, EG025493, ES741239, EX915674, EX913664
Contig1912	EX008220, EX007041
Contig1913	EX008223, EX009381, EX912766
Contig1914	EX008234, EG025531
Contig1915	EX011250, EX008246, ES414288, EX013671, FF681746
Contig1916	EX008248, ES739767, EX913835
Contig1917	ES742679, ES741754, ES742723, ES744557, EX008250, ES411918, ES739308, EX008575, EX012886, ES743522, EX912652, ES743680, ES412696, EX915624, ES412136, EX012300, ES740516, ES412649, EX014877, ES412095, ES743167, EX914305, EX013161, ES410787, EX916114, ES410030, EX010896, EX916466, EX915501, ES412754, EX916357, EX911781, EX914150, EX915495, EX008311, EX913283, EX916270, EX912115, EX913308, EX910010
Contig1918	EX012615, EX008270
Contig1919	EX008276, EX006979
Contig1920	ES741608, EX006912, ES409860, EX916469, EX010584, EX010767, ES739631
Contig1921	EX006939, EX014431, EX011829, ES410456
Contig1922	ES738982, EX006955, EX915966
Contig1923	EX006976, EX010795, EX910457
Contig1924	EX006977, ES742919
Contig1925	ES413761, ES743293, EX006986
Contig1926	EX913184, EX014243, ES741328, EX006990, EX011474, EX914614, EX010914, EX010174, ES741144, ES414205, EX910679, EX008864, EX009664, EX915419, EX008777, EX915341, EX009304, EX013344, EG025324, ES739230, ES740566, ES410153, ES742151, ES740951, ES744327, EX009368, EX007991, ES739103, EX012770, EX010134, ES742904, EX913899, EX007770, EX010834, EX910548, EX007248, EX913904, EX008018, EX011022, EX910941,…
Contig1927	EX007017, ES410411
Contig1928	EX007021, EX011810
Contig1929	ES414109, EX007027, ES741467, EX008429, ES742728, EX009182, EX915409
Contig1930	EX007047, ES743906, EX910520
Contig1931	EX007052, EX916003
Contig1932	EX007054, EX015073, EX914852
Contig1933	EX007058, ES744377
Contig1934	ES742144, EX010300, EX007076
Contig1935	ES744634, ES740290, FF678361, ES741768, FF680484, EX007351, EX013309, ES411684, ES742817, ES744378, EX012229, ES741694, EX013656, ES411703, EX007079, EX012662, EX014342, EX009247, EX010674, EX911421, ES741755, ES739305, EX012803, ES411307, ES743079, EX911767, ES412259, ES741298, ES740998, ES744197, ES744653, EX007879, EX913980, EX910547, EX007740, EX912223, EG025415, ES743023, EX011401, EX911260,…
Contig1936	EX014779, ES409418, ES742338, EX011554, EX007045, EX007122, ES410090, EX013605, EX011391, EX913701, ES410971, ES739076, EX014763, EX014433, EX914048, EX916200, ES743080, EX014732, ES411203, EX013099, EX914167, EX912657, EX009689, ES413263, EX915889, EX913535, ES742700, EX010035, EX007464, EX010712, EX014841, EX916101, EX914353, EX914754, ES409831, EX914546, ES743241, EX913710, EX912841, EX912598,…
Contig1937	ES409374, EX007129, ES410607, EX915418, ES413860, ES414327, ES413139
Contig1938	ES409341, ES741806, EG025688, EX014863, ES413206, ES409682, EX007754, EX915022, EX913030, ES741969, EX913339, EX007130, ES739743, ES743524, EX008706
Contig1939	EX007142, ES744517
Contig1940	EX007146, EX013693
Contig1941	EX007162, EX913269, EX911442, EX010241, ES411653
Contig1942	ES741573, EX007171, ES743279, EX011685, EX007432, EX010940, ES412657
Contig1943	EX914212, EX916268, EX007187, ES408908, EX910549
Contig1944	EX007189, ES739251
Contig1945	EX007218, ES411479, EX014004
Contig1946	ES740781, EX007224, EX916832
Contig1947	EX007252, EX916661, ES412267, EX014476
Contig1948	EX007276, EX013715
Contig1949	EX007280, EX913958
Contig1950	ES409511, EX007290, ES740256, ES742270, EX011298, EX915884, EX012580, ES413347, EX915590, EX009069, ES411246, ES743139
Contig1951	FF679181, FF680958, FF680165, FF680307, EX913449, FF678667, FF680855, FF681536, ES410749, FF681260, FF680996, EX916123, EX015170, FF680998
Contig1952	FF680751, FF680573, FF680371, FF680287, FF680575, FF680460, FF679710, FF679706, FF679836, FF678987, FF680866, FF680819, FF678357, FF679409
Contig1953	FF681412, FF680870
Contig1954	FF680888, FF680907
Contig1955	FF680217, FF680894, EX009181, EX014618
Contig1956	FF681253, ES742494, EG025755, ES741919, FF680569, ES741313, EX014406, EX013362, EX911054, EX008845, EX013131, EX915460, EX916660, ES743731, FF680922, ES739644, EX008431, EX009209, FF681066, FF680912
Contig1957	FF681328, FF681299, FF681035, FF680879, FF681382, ES744130, ES741987, FF681580, EX009076, FF678745, FF680810, FF680924, ES408584, EX912862, FF680983, ES740833, ES740525, EX910019, EX915089, EX911431, EX912147, EG025694, ES739185, ES409771, ES744189, EX012683, EX915568, EX010176, EX916312, ES743358, EX010036, EX010029, EX014002, EX014034, ES744610, EX910719, EX011083, ES744311, EX010973, EX910540,…
Contig1958	FF680931, FF681398, FF679929, FF680364, FF679361, FF680370, FF679570, FF681515, FF680376, FF679537, FF680038, FF681652
Contig1959	FF680186, FF681102, FF678015, ES739813, FF680942, ES411079, ES410370
Contig1960	EX011050, FF680426, FF678707, FF678334, FF681598, FF680083, FF681626, FF681327, FF678160, FF680071, FF679202, FF680324, FF681240, FF678767, FF679564, FF680976, FF680948, FF680411, FF678433, FF680152, FF680210, FF678634, FF678418, FF680412, FF681284, FF678966, FF680655, FF680550, FF679518, FF679918, FF680754, FF678259, FF681230, FF681256, FF679939, FF681077, FF680908, FF681819, FF680700, ES743674,…
Contig1961	FF680949, ES743200, FF681266
Contig1962	FF680884, FF680960, FF681984
Contig1963	FF680710, FF680720, FF680963
Contig1964	FF681067, FF680965
Contig1965	FF679314, FF681241, FF680538, FF680310, FF680446, FF680892, FF680795, FF680061, FF680347, FF679948, FF681028, FF678419, FF679841, FF679845, FF678068, FF680966, FF680950, FF680711, FF681344, FF680897, FF680122, FF679341, FF679198, FF678368, FF680221, FF679116, FF681053, FF681693, FF681285, FF681247, FF680802, FF679109, FF680185, FF680505, FF679943, FF679203, EX008444
Contig1966	FF679420, FF679395, FF680677, FF679569, FF679565, FF679783, FF680979, FF679008, FF680637, FF681271
Contig1967	FF680995, FF681014, FF680791, FF681313, FF681143
Contig1968	FF680531, FF681005, FF678933, FF680778
Contig1969	FF680495, FF681712, FF681007, FF680653, FF680918, FF680499
Contig1970	FF681008, ES412605
Contig1971	FF681010, ES411133, EX914435, ES412763, ES744550, EX008602, EX916838, EX007265, ES741070, EX916090, ES412271, ES412057, EX010699, EX910437, EX910067, FF681262, ES411486, ES412903, ES409768
Contig1972	FF681195, FF681137, FF681324, FF678042, FF680692, FF681587, FF679396, FF679002
Contig1973	FF681225, EX011130
Contig1974	FF678122, ES741990, FF678153, FF681246, EX912983, FF678360, FF679470, FF678640, FF679065, ES739676, ES744425, ES411008, EX916516, EX014701, ES743778, EX913686, EX015248, ES411325, ES411095, EX007821, ES743506, EX009901, EX915935, EX911735, EX911432, ES741310, EX007579, EX916167, ES412106, FF678759, ES408517, FF679095
Contig1975	FF681257, FF681582
Contig1976	FF681283, FF679410, EX010978, FF679371, EX010066, FF679719, EX910618, EX011082, FF681024
Contig1977	FF681288, FF680609
Contig1978	FF681290, FF681013
Contig1979	FF681301, FF681488
Contig1980	FF680772, FF681460, FF680640, ES741321
Contig1981	ES409413, ES409470, ES409359, EX009029, ES740702, FF680611, FF681465, ES741863, ES740726, ES739417, EX008773, EX010600, ES741501, EX012776, EG025770, ES740804, FF681126, FF681255, EX007625, FF680519, EX913615, EX915208, FF679216, ES739100, ES741064, EX008348, FF678250, EX916781, ES740664, EX010509, ES742413, ES744346, FF680668, EX913034, EX009088, EX912153, ES742682, ES411491, EX008409, ES742200,…
Contig1982	FF681411, FF681466
Contig1983	FF678789, FF681471, FF681422, FF681668, FF681624, FF679986, FF680193, EX914381, FF680834, FF681265, FF681610, FF680143, FF679210
Contig1984	FF681741, FF681414, FF681686, FF681481, FF678913, FF679088, FF681198
Contig1985	FF681559, FF680174, FF681498, FF679782, FF681616, FF679974
Contig1986	FF681513, ES739503, EX011038, FF679297, FF680688, FF678595, FF679193, FF681168, EX015242, EX914419
Contig1987	FF681233, FF681576, FF681516
Contig1988	EG025780, FF681520
Contig1989	FF679642, FF681532, FF680054, FF679978, FF680148, FF680625, FF680466
Contig1990	FF681538, ES741952
Contig1991	FF680050, FF681543
Contig1992	FF681828, FF681838, EX910925, FF681432, FF681552, FF681607, FF682194, FF678629, FF681397, FF681300
Contig1993	FF681618, FF681556, FF681603
Contig1994	FF680929, FF681564
Contig1995	FF681774, FF682024, FF682099, ES410104, EX014548, EG025414
Contig1996	FF681797, FF680733
Contig1997	FF681800, FF681772
Contig1998	FF679577, FF681811, FF681846
Contig1999	ES743389, FF682093, EX913644, EX011480, EX913687, EX013951
[truncated: 1,052 more rows]
