# Supplementary material for: Transcriptomic analysis of the entomopathogenic nematode Heterorhabditis bacteriophora TTO1
Source: BMC Genomics. 2009 Apr 30;10:205. doi: 10.1186/1471-2164-10-205 (PMC2686736; doi:10.1186/1471-2164-10-205)
Supplement: Additional file 2 — defense_stress_response_genes. H. bacteriophora distinct ESTs similar to C. elegans genes involved in defense and stress responses. This table contains H. bacteriophora distinct ESTs matching to C. elegans genes that are involved in defense and stress responses. Information of each H. bacteriophora distinct EST includes matching C. elegans gene, its description, E value of the BLASTx search, alignment, and percentage similarity. [file 1471-2164-10-205-S2.xls]

## Sheet: defense&stress
H. bacteriophora distinct EST	Matching C. elegans gene	Description	BLASTx E value	Alignmenta	% similarity
Defense response
Contig53	WBGene00019779	M60.2 gene	7e-36	(82-726)/755;	0.51
				(4-217)/572
Contig1771	WBGene00019779	M60.2 gene	1e-35	(7-648)/648;	0.55
				(225-438)/572
Contig1978	WBGene00019779	M60.2 gene	6e-28	(4-273)/284;	0.74
				(423-513)/572
Contig2141	WBGene00019779	M60.2 gene	3e-33	(2-319)/448;	0.69
				(464-571)/572
ES741477	WBGene00019779	M60.2 gene	7e-32	(3-359)/660;	0.69
				(384-503)/572
EX916078	WBGene00019779	M60.2 gene	7e-21	(221-442)/570;	0.67
				(496-571)/572
Contig247	WBGene00019645	K11D12.5 gene	7e-78	(19-678)/891;	0.74
				(3-222)/224
EX912408	WBGene00019645	K11D12.5 gene	1e-37	(4-585)/587;	0.51
				(3-147)/224
Contig948	WBGene00004196	prx-11 peroxisome assembly factor	5e-52	(75-629)/631;	0.7
				(13-201)/214
Contig1528	WBGene00009973	2,4-dienoyl-CoA reductase	1e-111	(28-945)/986;	0.77
				(4-309)/313
ES409871	WBGene00009973	2,4-dienoyl-CoA reductase	1e-53	(17-568)/570;	0.64
				(4-209)/313
Contig2791	WBGene00018274	F41C3.8 gene	2e-10	(20-556)/1078;	0.44
				(133-320)/348
EX912463	WBGene00018274	F41C3.8 gene	6e-10	(113-556)/566;	0.45
				(167-320)/348
Contig2386	WBGene00018285	smk-1 SMEK (Dictyostelium suppressor of MEK null) homolog	2e-51	(10-735)/759;	0.61
				(510-764)/849
EX916196	WBGene00018285	smk-1 SMEK (Dictyostelium suppressor of MEK null) homolog	8e-50	(169-597)/602;	0.72
				(462-610)/1085
EX916205	WBGene00018285	smk-1 SMEK (Dictyostelium suppressor of MEK null) homolog	2e-06	(73-327)/334;	0.52
				(450-533)/536
ES410098	WBGene00002015	hsp-16.1 heat shock protein HSP16-1	4e-24	(149-451)/660;	0.76
				(43-142)/145
ES413582	WBGene00008335	alcohol dehydrogenase	4e-51	(10-639)/642;	0.69
				(3-212)/250
ES740795	WBGene00017702	A paracaspase homolog	6e-47	(140-643)/644;	0.72
				(155-321)/639
Stress response
Contig57	WBGene00000831	ctl-2 Catalase	0	(29-1495)/1698;	0.85
				(4-492)/500
Contig407	WBGene00000831	ctl-2 Catalase	5e-21	(15-233)/643;	0.74
				(420-492)/500
EX013025	WBGene00000831	ctl-2 Catalase	1e-70	(28-519)/644;	0.77
				(5-168)/500
FF678033	WBGene00000831	ctl-2 Catalase	1e-21	(206-439)/440;	0.73
				(415-492)/500
FF680265	WBGene00000831	ctl-2 Catalase	3e-22	(219-458)/474;	0.74
				(413-492)/500
Contig353	WBGene00010317	isocitrate dehydrogenase	0	(48-857)/1559;	0.96
				(3-272)/412
Contig751	WBGene00006725	ubl-1 ubiquitin	2e-36	(90-548)/630;	0.63
				(1-153)/163
ES739090	WBGene00006725	ubl-1 ubiquitin	2e-36	(9-461)/462;	0.68
				(1-151)/163
EX012756	WBGene00006725	ubl-1 ubiquitin	6e-26	(297-557)/689;	0.55
				(45-132)/163
Contig884	WBGene00019658	K11H12.1 gene	5e-34	(26-346)/634;	0.78
				(1-107)/108
Contig892	WBGene00002979	lfe-2 inositol (1,4,5) triphosphate-3-kinase	1e-127	(225-1103)/1103;	0.85
				(141-437)/494
Contig902	WBGene00018718	3beta-hydroxysterol delta24 reductase	8e-69	(80-733)/733;	0.74
				(31-252)/525
Contig911	WBGene00006728	ubq-2 UBQ-2 ubiquitin	1e-67	(50-433)/511;	0.98
				(1-128)/128
Contig1982	WBGene00006728	ubq-2 UBQ-2 ubiquitin	5e-61	(63-407)/505;	0.98
				(1-115)/128
ES410862	WBGene00006728	ubq-2 UBQ-2 ubiquitin	3e-26	(1-159)/228;	1
				(76-128)/128
EX009280	WBGene00006728	ubq-2 UBQ-2 ubiquitin	2e-37	(100-384)/388;	0.74
				(33-127)/128
EX015140	WBGene00006728	ubq-2 UBQ-2 ubiquitin	7e-21	(13-198)/235;	0.79
				(67-128)/128
Contig1422	WBGene00019983	R09E12.3 gene	1e-81	(61-717)/718;	0.77
				(3-220)/320
ES740228	WBGene00019983	R09E12.3 gene	3e-20	(386-553)/554;	0.86
				(5-60)/320
Contig1552	WBGene00003960	pcs-1 phytochelatin synthase	3e-91	(38-685)/685;	0.84
				(1-216)/418
ES740705	WBGene00044280	W02A2.9 gene	3e-20	(18-188)/419;	0.82
				(1-57)/57
EX007791	WBGene00044280	W02A2.9 gene	3e-20	(2-151)/406;	0.92
				(8-57)/57
ES742172	WBGene00023450	T12D8.10 gene	3e-14	(35-238)/326;	0.71
				(12-80)/98
ES742296	WBGene00004878	smf-3 yeast SMF (divalent cation transporter) homolog	1e-29	(351-665)/668;	0.7
				(481-585)/666
ES742693	WBGene00021882	Y54G2A.17 gene	3e-27	(180-389)/569;	0.73
				(362-414)/563
FF679070	WBGene00021882	Y54G2A.17 gene	2e-39	(1-327)/330;	0.83
				(340-449)/563
EX013256	WBGene00007235	C01G10.8 gene	2e-40	(137-580)/652;	0.67
				(194-342)/342
EX015063	WBGene00012407	Y7A5A.1 gene	2e-86	(27-656)/661;	0.85
				(3-213)/538
EX911600	WBGene00012407	Y7A5A.1 gene	8e-79	(166-489)/704;	0.78
				(233-339)/538
EX912238	WBGene00001555	gcy-35 guanylate cyclase beta subunit	1e-07	(1-75)/421;	1
				(151-175)/688
EX913004	WBGene00001365	exc-4 chloride channel	6e-91	(58-657)/659;	0.9
				(6-203)/290
EX914898	WBGene00006961	xnp-1 helicase	3e-11	(1-213)/643;	0.66
				(1074-1144)/1359
a. The alignment is presented in the following format: (H. bacteriophora EST start coordinate - H. bacteriophora EST end coordinate)/H. bacteriophora length; (C. elegans start coordinate - C. elegans end coordinate)/ C. elegans length.
