# Supplementary material for: Transcriptomic analysis of the entomopathogenic nematode Heterorhabditis bacteriophora TTO1
Source: BMC Genomics. 2009 Apr 30;10:205. doi: 10.1186/1471-2164-10-205 (PMC2686736; doi:10.1186/1471-2164-10-205)
Supplement: Additional file 3 — NematodeTaxa. Nematode species that ESTs used in the analysis came from. The table includes the nematode species in the categories of AHPNs, FLNs, and PPNs, the clade they belong to, and their corresponding number of ESTs in GenBank when the analysis was done. [file 1471-2164-10-205-S3.xls]

## Sheet: Nematode taxa
Category	Nematode species	Clade	# of ESTs as when the analysis was performed
AHPN	Ancylostoma braziliense	V	20
AHPN	Ancylostoma caninum	V	80551
AHPN	Ancylostoma ceylanicum	V	10651
AHPN	Angiostrongylus cantonensis	V	1279
AHPN	Anisakis simplex	III	475
AHPN	Ascaris lumbricoides	III	1822
AHPN	Ascaris suum	III	56492
AHPN	Brugia malayi	III	26215
AHPN	Brugia pahangi	III	28
AHPN	Dictyocaulus viviparus	V	4465
AHPN	Dirofilaria immitis	III	4005
AHPN	Haemonchus contortus	V	21975
AHPN	Litomosoides sigmodontis	III	2699
AHPN	Loa loa	III	27
AHPN	Necator americanus	V	5032
AHPN	Nippostrongylus brasiliensis	V	14686
AHPN	Oesophagostomum dentatum	V	299
AHPN	Onchocerca flexuosa	III	2124
AHPN	Onchocerca ochengi	III	60
AHPN	Onchocerca volvulus	III	14974
AHPN	Ostertagia ostertagi	V	7006
AHPN	Parastrongyloides trichosuri	IVa	7963
AHPN	Parelaphostrongylus tenuis	V	99
AHPN	Strongyloides ratti	IVa	27366
AHPN	Strongyloides stercoralis	IVa	11392
AHPN	Teladorsagia circumcincta	V	6058
AHPN	Toxascaris leonina	III	439
AHPN	Toxocara canis	III	4889
AHPN	Trichinella spiralis	I	25268
AHPN	Trichostrongylus vitrinus	V	368
AHPN	Trichuris muris	I	7102
AHPN	Trichuris vulpis	I	3063
AHPN	Wuchereria bancrofti	III	4847
FLN	Caenorhabditis brenneri	V	29924
FLN	Caenorhabditis briggsae	V	2424
FLN	Caenorhabditis elegans	V	346107
FLN	Caenorhabditis japonica	V	33050
FLN	Caenorhabditis remanei	V	20292
FLN	Caenorhabditis sp. 5 AC-2008	V	3868
FLN	Panagrolaimus davidi	IVa	1
FLN	Pristionchus pacificus	V	25110
FLN	Zeldia punctata	IVb	391
PPN	Bursaphelenchus mucronatus	IVb	3193
PPN	Bursaphelenchus xylophilus	IVb	13340
PPN	Ditylenchus africanus	IVb	4847
PPN	Globodera mexicana	IVb	17
PPN	Globodera pallida	IVb	4378
PPN	Globodera rostochiensis	IVb	11851
PPN	Heterodera avenae	IVb	1
PPN	Heterodera glycines	IVb	24444
PPN	Heterodera schachtii	IVb	2818
PPN	Meloidogyne arenaria	IVb	5039
PPN	Meloidogyne chitwoodi	IVb	12218
PPN	Meloidogyne hapla	IVb	24452
PPN	Meloidogyne incognita	IVb	20334
PPN	Meloidogyne javanica	IVb	7587
PPN	Meloidogyne paranaensis	IVb	3710
PPN	Pratylenchus penetrans	IVb	1928
PPN	Pratylenchus vulnus	IVb	5812
PPN	Radopholus similis	IVb	7380
PPN	Xiphinema index	I	9351
		Total	977606
