# Supplementary material for: Transcriptomic analysis of the entomopathogenic nematode Heterorhabditis bacteriophora TTO1
Source: BMC Genomics. 2009 Apr 30;10:205. doi: 10.1186/1471-2164-10-205 (PMC2686736; doi:10.1186/1471-2164-10-205)
Supplement: Additional file 4 — panESTs. Summary of BLASTx identification of parasitic nematode-specific H. bacteriophora ESTs. The table describes the best BLASTx matches to GenBank's nr database of the 554 parasitic nematode-specific H. bacteriophora ESTs, including distinct EST ID, length, and annotation of the top BLASTx hit, including accession number, length, description, E value, bit score, frame, query_start, query_end, hit_start, hit_end, positives, and identities. [file 1471-2164-10-205-S4.xls]

## Sheet: BLASTX summary of panESTs
Distinct EST ID	length	accession_number	length	description	E value	bit score	frame	query_start	query_end	hit_start	hit_end	positives	identities
Contig10	589	No hits found
Contig11	671	No hits found
Contig60	681	No hits found
Contig190	1037	No hits found
Contig192	931	No hits found
Contig198	909	XP_001897266	248	hypothetical protein Bm1_29115 [Brugia malayi] hypothetical protein Bm1_29115 [Brugia malayi]	2e-34	150	2	69	812	2	220	0.55	0.35
Contig205	691	No hits found
Contig207	652	No hits found
Contig213	738	No hits found
Contig227	375	No hits found
Contig228	546	XP_001894140	605	RE34950p [Brugia malayi] RE34950p, putative [Brugia malayi]	2e-25	118	2	3	449	203	350	0.64	0.38
Contig267	520	No hits found
Contig268	666	No hits found
Contig273	685	No hits found
Contig275	706	XP_001899454	305	hypothetical protein Bm1_39995 [Brugia malayi] hypothetical protein Bm1_39995 [Brugia malayi]	2e-08	63.2	2	156	371	47	118	0.64	0.42
Contig302	1085	No hits found
Contig366	873	No hits found
Contig371	691	XP_001894227	676	prolyl oligopeptidase family protein [Brugia malayi] prolyl oligopeptidase family protein [Brugia malayi]	3e-68	261	0	7	690	179	409	0.74	0.53
Contig385	784	No hits found
Contig389	714	XP_001897730	487	KH domain containing protein [Brugia malayi] KH domain containing protein [Brugia malayi]	1e-40	169	1	80	712	1	211	0.64	0.45
Contig417	653	XP_001900522	249	SAP domain containing protein [Brugia malayi] SAP domain containing protein [Brugia malayi]	4e-12	74.7	2	75	611	8	180	0.49	0.38
Contig581	1058	XP_001895430	394	hypothetical protein Bm1_19875 [Brugia malayi] hypothetical protein Bm1_19875 [Brugia malayi]	1e-29	134	2	216	803	5	197	0.57	0.36
Contig614	579	No hits found
Contig617	683	NP_001086299	173	MGC84712 protein [Xenopus laevis] MGC84712 protein [Xenopus laevis]	6e-31	137	2	228	680	19	166	0.65	0.44
Contig643	700	No hits found
Contig660	705	No hits found
Contig672	962	ZP_02357561	176	Adenylate cyclase [Burkholderia oklahomensis EO147] Adenylate cyclase [Burkholderia oklahomensis C6786]	2e-16	90.5	1	134	634	1	168	0.51	0.33
Contig676	617	No hits found
Contig827	551	No hits found
Contig845	666	XP_001898167	216	hypothetical protein Bm1_33605 [Brugia malayi] hypothetical protein Bm1_33605 [Brugia malayi]	2e-08	62.4	0	22	489	23	184	0.47	0.29
Contig870	548	No hits found
Contig906	727	No hits found
Contig915	667	XP_001897820	340	hypothetical protein Bm1_31875 [Brugia malayi] hypothetical protein Bm1_31875 [Brugia malayi]	1e-21	84.3	2	12	467	5	161	0.52	0.29
Contig977	1113	No hits found
Contig1020	793	No hits found
Contig1030	688	XP_001900120	335	hypothetical protein Bm1_43295 [Brugia malayi] hypothetical protein Bm1_43295 [Brugia malayi]	6e-13	77.8	0	121	669	13	188	0.51	0.28
Contig1066	740	XP_001896958	245	Uncharacterized protein family UPF0005 containing protein [Brugia malayi] Uncharacterized protein family UPF0005 containing protein [Brugia malayi]	2e-53	212	0	55	690	18	233	0.64	0.47
Contig1070	507	No hits found
Contig1154	575	No hits found
Contig1173	468	No hits found
Contig1255	674	No hits found
Contig1261	731	XP_001893150	493	hypothetical protein Bm1_08395 [Brugia malayi] hypothetical protein Bm1_08395 [Brugia malayi]	8e-11	70.9	2	72	644	22	211	0.49	0.26
Contig1359	827	No hits found
Contig1397	458	No hits found
Contig1433	634	No hits found
Contig1434	677	XP_001899712	144	hypothetical protein Bm1_41275 [Brugia malayi] hypothetical protein Bm1_41275 [Brugia malayi]	1e-07	60.1	0	7	198	4	67	0.64	0.38
Contig1481	636	No hits found
Contig1517	809	ZP_01342290	126	hypothetical protein Bmal10_03004924 [Burkholderia mallei 10399]	2e-10	69.7	1	2	232	3	79	0.47	0.47
Contig1541	415	No hits found
Contig1545	763	No hits found
Contig1566	844	XP_569072	1059	hypothetical protein [Cryptococcus neoformans var. neoformans JEC21] hypothetical protein CNBB5080 [Cryptococcus neoformans var. neoformans B-3501A] hypothetical protein CNBB5080 [Cryptococcus neoformans var. neoformans B-3501A] conserved hypothetical protein [Cryptococcus neoformans var. neoformans JEC21]	1e-07	60.8	1	38	445	825	978	0.42	0.32
Contig1637	862	No hits found
Contig1680	717	No hits found
Contig1727	776	No hits found
Contig1747	628	XP_691115	1754	PREDICTED: similar to collaborator of STAT6 [Danio rerio]	4e-07	58.2	0	46	567	768	951	0.41	0.27
Contig1788	766	XP_001635751	111	predicted protein [Nematostella vectensis] predicted protein [Nematostella vectensis]	5e-08	61.6	2	9	218	12	84	0.63	0.42
Contig1835	663	No hits found
Contig1856	1398	XP_001901072	574	Negative elongation factor C/D [Brugia malayi] Negative elongation factor C/D, putative [Brugia malayi]	2e-95	353	2	63	1385	30	429	0.6	0.44
Contig1880	660	XP_001900646	564	Conserved hypothetical protein [Brugia malayi] Conserved hypothetical protein, putative [Brugia malayi]	4e-08	61.6	1	68	397	409	518	0.46	0.32
Contig1883	902	No hits found
Contig1888	679	No hits found
Contig1900	514	No hits found
Contig1918	486	XP_001897385	158	hypothetical protein Bm1_29715 [Brugia malayi] hypothetical protein Bm1_29715 [Brugia malayi]	9e-13	75.9	1	137	370	72	151	0.69	0.48
Contig1929	634	No hits found
Contig1933	713	XP_001896199	220	Cyclin, N-terminal domain containing protein [Brugia malayi] Cyclin, N-terminal domain containing protein [Brugia malayi]	4e-42	174	0	1	630	10	217	0.65	0.4
Contig1953	590	No hits found
Contig1966	710	No hits found
Contig1972	1041	No hits found
Contig1976	1065	XP_001624990	136	predicted protein [Nematostella vectensis] predicted protein [Nematostella vectensis]	7e-06	55.5	1	9	197	7	69	0.56	0.46
Contig2027	359	XP_001624990	136	predicted protein [Nematostella vectensis] predicted protein [Nematostella vectensis]	5e-14	80.1	2	12	353	1	113	0.54	0.41
Contig2037	586	No hits found
Contig2038	648	No hits found
Contig2041	626	No hits found
Contig2063	1145	No hits found
Contig2075	538	No hits found
Contig2099	587	No hits found
Contig2101	662	No hits found
Contig2176	1187	No hits found
Contig2213	1109	No hits found
Contig2228	500	No hits found
Contig2248	460	No hits found
Contig2266	546	XP_001624990	136	predicted protein [Nematostella vectensis] predicted protein [Nematostella vectensis]	5e-22	107	2	3	407	1	135	0.54	0.46
Contig2279	557	No hits found
Contig2281	901	No hits found
Contig2287	873	No hits found
Contig2289	308	XP_001634609	306	predicted protein [Nematostella vectensis] predicted protein [Nematostella vectensis]	1e-10	68.6	2	4	234	104	180	0.52	0.36
Contig2295	110	No hits found
Contig2307	951	XP_317104	272	AGAP008351-PA [Anopheles gambiae str. PEST] AGAP008351-PA [Anopheles gambiae str. PEST]	4e-06	55.8	2	248	742	47	214	0.44	0.25
Contig2314	719	No hits found
Contig2320	820	No hits found
Contig2327	1243	XP_001892759	1370	Ubiquitin family protein [Brugia malayi] Ubiquitin family protein [Brugia malayi]	6e-14	82.4	2	120	1112	792	1128	0.45	0.21
Contig2348	551	No hits found
Contig2354	643	No hits found
Contig2365	607	No hits found
Contig2390	1064	No hits found
Contig2393	197	XP_001634609	306	predicted protein [Nematostella vectensis] predicted protein [Nematostella vectensis]	2e-07	58.2	2	1	195	105	169	0.52	0.38
Contig2394	866	No hits found
Contig2434	468	No hits found
Contig2481	198	No hits found
Contig2485	910	XP_786357	875	PREDICTED: similar to DNA ligase III [Strongylocentrotus purpuratus] PREDICTED: similar to DNA ligase III [Strongylocentrotus purpuratus]	8e-07	58.2	2	486	908	722	859	0.47	0.31
Contig2528	491	AAR12065	97	theromacin [Theromyzon tessulatum]	5e-11	70.1	2	9	236	9	88	0.5	0.36
Contig2573	679	No hits found
Contig2580	712	XP_001366179	342	PREDICTED: similar to UDP-Gal:betaGlcNAc beta 1,3-galactosyltransferase II [Monodelphis domestica]	2e-12	75.9	1	296	712	94	241	0.51	0.33
Contig2633	307	No hits found
Contig2667	673	No hits found
Contig2671	1135	No hits found
Contig2705	735	No hits found
Contig2733	632	No hits found
Contig2753	620	XP_001639511	185	predicted protein [Nematostella vectensis] predicted protein [Nematostella vectensis]	2e-29	132	1	11	523	1	182	0.57	0.41
Contig2781	345	No hits found
Contig2796	524	No hits found
Contig2810	499	XP_001902714	73	GGL domain containing protein [Brugia malayi] GGL domain containing protein [Brugia malayi]	2e-20	101	2	3	215	1	72	0.85	0.67
Contig2827	929	No hits found
Contig2885	725	No hits found
Contig2912	641	No hits found
Contig2932	702	No hits found
Contig2937	525	No hits found
Contig2966	841	XP_001891866	368	indoleamine 2,3-dioxygenase [Brugia malayi] indoleamine 2,3-dioxygenase, putative [Brugia malayi]	1e-31	140	0	154	822	5	225	0.53	0.33
Contig3001	702	XP_001896987	544	Zinc finger, C2H2 type family protein [Brugia malayi] Zinc finger, C2H2 type family protein [Brugia malayi]	3e-18	95.5	0	535	702	1	56	0.88	0.75
Contig3017	1033	XP_790505	223	PREDICTED: similar to fibropellin Ia [Strongylocentrotus purpuratus] PREDICTED: similar to fibropellin Ia [Strongylocentrotus purpuratus]	5e-12	75.9	2	81	422	69	190	0.56	0.35
Contig3021	665	No hits found
ES411295	607	No hits found
ES411337	618	No hits found
ES411478	668	XP_001900268	169	hypothetical protein Bm1_44030 [Brugia malayi] hypothetical protein Bm1_44030 [Brugia malayi]	7e-17	58.5	1	323	478	56	107	0.63	0.48
ES411536	630	No hits found
ES411636	717	No hits found
ES411681	644	No hits found
ES411760	666	No hits found
ES411969	165	No hits found
ES411990	316	No hits found
ES412031	591	No hits found
ES412042	651	EAW48649	282	hCG401131, isoform CRA_a [Homo sapiens]	5e-10	67.8	1	17	286	184	280	0.59	0.39
ES410347	687	NP_001003988	615	hypothetical protein LOC445480 [Danio rerio] Zgc:91996 [Danio rerio] Zgc:91996 protein [synthetic construct]	2e-29	132	2	9	494	1	162	0.64	0.45
ES410408	581	No hits found
ES410681	659	XP_001899238	1763	Low-density lipoprotein receptor repeat class B containing protein [Brugia malayi] Low-density lipoprotein receptor repeat class B containing protein [Brugia malayi]	2e-07	59.3	0	121	393	1626	1730	0.5	0.37
ES410696	646	No hits found
ES410742	686	YP_278575	208	hypothetical protein MS53_0454 [Mycoplasma synoviae 53]	9e-06	53.9	1	5	544	13	163	0.39	0.28
ES410751	659	No hits found
ES410903	643	XP_001899086	819	Lanthionine synthetase C-like protein [Brugia malayi] Lanthionine synthetase C-like protein [Brugia malayi]	8e-19	97.1	0	31	636	413	623	0.51	0.31
ES410937	691	No hits found
ES410949	644	No hits found
ES411118	674	No hits found
ES411125	635	No hits found
ES411199	550	XP_001897858	892	Guanylate kinase family protein [Brugia malayi] Guanylate kinase family protein [Brugia malayi]	2e-06	55.5	2	276	521	35	104	0.59	0.39
ES409667	661	No hits found
ES409854	589	No hits found
ES409894	612	No hits found
ES410069	418	No hits found
ES410176	576	No hits found
ES410217	347	XP_001895503	65	hypothetical protein Bm1_20240 [Brugia malayi] hypothetical protein Bm1_20240 [Brugia malayi]	1e-10	68.6	2	136	285	4	53	0.56	0.56
ES410220	620	XP_001897339	559	Negative elongation factor A homolog [Brugia malayi] Negative elongation factor A homolog, putative [Brugia malayi]	3e-38	161	1	203	598	44	176	0.77	0.55
EG025600	128	No hits found
EG025676	672	XP_973200	758	PREDICTED: similar to CG9005-PA [Tribolium castaneum]	4e-36	154	2	96	668	449	677	0.56	0.4
EG025677	206	No hits found
EG025728	633	No hits found
EG025762	358	No hits found
EG025802	313	No hits found
ES408564	409	No hits found
ES408577	353	No hits found
ES408639	637	XP_001901135	301	hypothetical protein Bm1_48365 [Brugia malayi] hypothetical protein Bm1_48365 [Brugia malayi]	4e-09	64.7	0	172	633	31	183	0.54	0.3
ES408696	673	XP_001896614	790	hypothetical protein Bm1_25775 [Brugia malayi] hypothetical protein Bm1_25775 [Brugia malayi]	3e-10	68.6	2	15	401	660	776	0.51	0.33
ES408805	423	No hits found
ES408900	481	No hits found
ES409007	664	No hits found
ES409084	325	No hits found
ES409094	236	No hits found
ES409136	659	XP_001900724	701	BESS motif family protein [Brugia malayi] BESS motif family protein [Brugia malayi]	7e-15	84	1	2	532	55	227	0.46	0.3
EG025429	359	No hits found
ES743967	575	XP_001602291	145	PREDICTED: similar to conserved hypothetical protein [Nasonia vitripennis]	1e-09	57.4	2	30	296	9	101	0.54	0.37
ES744020	312	No hits found
ES744198	415	No hits found
ES744237	300	XP_001897266	248	hypothetical protein Bm1_29115 [Brugia malayi] hypothetical protein Bm1_29115 [Brugia malayi]	7e-12	72.8	0	76	264	2	64	0.7	0.46
ES744303	554	XP_001603754	509	PREDICTED: similar to conserved hypothetical protein [Nasonia vitripennis]	2e-06	55.5	1	365	550	397	458	0.63	0.37
ES744379	632	No hits found
ES743045	667	XP_001896987	544	Zinc finger, C2H2 type family protein [Brugia malayi] Zinc finger, C2H2 type family protein [Brugia malayi]	4e-27	124	0	307	600	32	122	0.72	0.64
ES743160	608	No hits found
ES743210	588	No hits found
ES743413	626	No hits found
ES743445	686	No hits found
ES743471	707	XP_001895611	911	hypothetical protein Bm1_20785 [Brugia malayi] hypothetical protein Bm1_20785 [Brugia malayi]	1e-06	56.6	2	348	644	683	779	0.56	0.38
ES743585	660	No hits found
ES743668	683	No hits found
ES743862	689	No hits found
ES743910	643	AAF68614	496	ubiquitin-protein ligase [Drosophila yakuba]	6e-06	54.3	0	1	264	64	145	0.56	0.41
ES741966	523	No hits found
ES741973	572	No hits found
ES741988	370	No hits found
ES742003	387	No hits found
ES742073	107	No hits found
ES742079	397	No hits found
ES742113	317	No hits found
ES742204	427	No hits found
ES742223	397	No hits found
ES742300	350	No hits found
ES742331	257	No hits found
ES742458	415	No hits found
ES742710	387	No hits found
ES742802	541	XP_001364028	1398	PREDICTED: similar to slingshot-2L [Monodelphis domestica]	8e-17	89.7	1	161	523	1	128	0.62	0.42
ES742887	539	No hits found
ES742941	613	No hits found
ES741036	582	No hits found
ES741086	653	XP_001902434	981	hypothetical protein Bm1_54880 [Brugia malayi] hypothetical protein Bm1_54880 [Brugia malayi]	6e-06	54.3	2	294	461	918	974	0.51	0.4
ES741268	650	XP_001898716	493	F-box domain containing protein [Brugia malayi] F-box domain containing protein [Brugia malayi]	2e-43	178	2	39	650	19	220	0.58	0.46
ES741297	294	No hits found
ES741639	140	No hits found
ES741650	382	No hits found
ES741718	668	No hits found
ES741777	462	XP_001900825	217	CG3579-PA [Brugia malayi] CG3579-PA, putative [Brugia malayi]	1e-31	138	2	3	452	9	157	0.65	0.46
ES741920	416	XP_001894232	99	zgc:92656 [Brugia malayi] zgc:92656, putative [Brugia malayi]	4e-15	83.6	2	18	290	7	97	0.68	0.44
ES741940	654	NP_524161	606	TBP-associated factor 6 CG32211-PA [Drosophila melanogaster] Transcription initiation factor TFIID subunit 6 (Transcription initiation factor TFIID 62 kDa subunit) (p62) (TAFII-60) (TAFII-62) LD24529p [Drosophila melanogaster] CG32211-PA [Drosophila melanogaster]	5e-13	77.8	0	10	441	9	153	0.53	0.3
ES739969	181	No hits found
ES740025	550	XP_001900825	217	CG3579-PA [Brugia malayi] CG3579-PA, putative [Brugia malayi]	4e-44	180	2	3	548	9	189	0.68	0.49
ES740143	602	No hits found
ES740264	370	No hits found
ES740296	583	XP_001842049	1032	serine-type protease inhibitor [Culex pipiens quinquefasciatus] serine-type protease inhibitor [Culex pipiens quinquefasciatus]	2e-06	55.5	2	6	191	902	966	0.64	0.36
ES740391	546	XP_001893874	748	Smr domain containing protein [Brugia malayi] Smr domain containing protein [Brugia malayi]	1e-14	82.8	1	2	274	657	748	0.67	0.45
ES740472	186	No hits found
ES740541	185	No hits found
ES740675	584	XP_001893489	103	Hepatocellular carcinoma-associated antigen 66 [Brugia malayi] Hepatocellular carcinoma-associated antigen 66, putative [Brugia malayi]	1e-15	86.3	1	41	325	1	95	0.62	0.43
ES740684	610	XP_001900268	169	hypothetical protein Bm1_44030 [Brugia malayi] hypothetical protein Bm1_44030 [Brugia malayi]	3e-29	89.4	0	106	420	4	107	0.55	0.4
ES740815	227	No hits found
ES740850	644	No hits found
ES740908	400	No hits found
ES740945	668	No hits found
ES739018	328	No hits found
ES739069	531	No hits found
ES739145	466	XP_001898682	401	CG1749-PA [Brugia malayi] CG1749-PA, putative [Brugia malayi]	8e-06	52.8	1	77	265	340	401	0.7	0.45
ES739183	593	No hits found
ES739373	660	No hits found
ES739473	435	No hits found
ES739475	111	No hits found
ES739492	732	No hits found
ES739499	319	No hits found
ES739521	59	No hits found
ES739545	646	No hits found
ES739630	492	No hits found
ES739669	279	No hits found
ES739779	681	No hits found
ES739841	548	XP_001899731	367	Protein cec-1. [Brugia malayi] Protein cec-1., putative [Brugia malayi]	5e-06	53.9	2	3	344	248	367	0.56	0.33
ES739875	681	No hits found
EX915879	517	XP_001621948	388	hypothetical protein NEMVEDRAFT_v1g143109 [Nematostella vectensis] predicted protein [Nematostella vectensis]	1e-06	55.8	0	7	324	42	147	0.44	0.35
EX915938	651	No hits found
EX916047	702	NP_001103923	432	hypothetical protein LOC555936 [Danio rerio] Zgc:162613 protein [Danio rerio]	6e-66	253	2	6	692	47	275	0.72	0.53
EX916092	695	No hits found
EX916281	660	No hits found
EX916355	673	XP_001898421	247	NG,NG-dimethylarginine dimethylaminohydrolase 1 [Brugia malayi] NG,NG-dimethylarginine dimethylaminohydrolase 1, putative [Brugia malayi]	7e-56	220	2	3	665	1	212	0.73	0.5
EX916410	714	No hits found
EX916610	443	XP_001902979	153	MGC80783 protein [Brugia malayi] MGC80783 protein, putative [Brugia malayi]	5e-40	166	1	32	442	1	137	0.76	0.54
EX014294	584	No hits found
EX014773	569	No hits found
EX014829	691	XP_001894233	931	Variant SH3 domain containing protein [Brugia malayi] Variant SH3 domain containing protein [Brugia malayi]	1e-34	146	1	2	559	394	574	0.66	0.4
EX014866	528	No hits found
EX015077	613	ABP88130	221	START domain protein [Ancylostoma caninum]	7e-59	229	2	3	605	1	200	0.72	0.56
EX013316	518	XP_970361	540	PREDICTED: similar to CG5032-PA [Tribolium castaneum]	6e-13	76.6	0	151	516	36	152	0.55	0.32
EX013372	605	No hits found
EX013710	667	No hits found
EX013729	646	No hits found
EX013980	651	No hits found
EX014098	631	XP_001898421	247	NG,NG-dimethylarginine dimethylaminohydrolase 1 [Brugia malayi] NG,NG-dimethylarginine dimethylaminohydrolase 1, putative [Brugia malayi]	2e-58	228	1	8	625	18	223	0.78	0.53
EX014184	452	No hits found
EX014265	541	No hits found
EX012589	645	No hits found
EX012628	283	No hits found
EX012753	623	XP_393667	512	PREDICTED: similar to IRA1 protein isoform 1 [Apis mellifera]	5e-22	107	0	1	621	21	195	0.48	0.35
EX012872	641	NP_001016384	385	hypothetical protein LOC549138 [Xenopus tropicalis]	7e-49	196	0	22	639	15	220	0.67	0.45
EX012923	613	No hits found
EX013036	415	AAQ97800	358	JM5 protein [Danio rerio]	4e-14	80.5	0	34	381	7	127	0.56	0.33
EX013065	614	No hits found
EX013149	677	No hits found
EX013226	710	No hits found
EX013285	597	No hits found
EX011423	631	No hits found
EX011434	552	No hits found
EX011666	224	No hits found
EX011682	615	XP_001891950	731	Ubiquitin carboxyl-terminal hydrolase family protein [Brugia malayi] Ubiquitin carboxyl-terminal hydrolase family protein [Brugia malayi]	3e-37	158	2	6	605	510	710	0.6	0.37
EX011696	118	No hits found
EX011913	572	No hits found
EX011980	292	No hits found
EX012015	150	ABS50363	803	LIM domain protein variant [Cyathostominae sp. JM-2007a]	5e-10	66.6	0	10	126	1	39	0.87	0.77
EX012075	634	XP_001898375	238	hypothetical protein Bm1_34640 [Brugia malayi] hypothetical protein Bm1_34640 [Brugia malayi]	7e-09	63.9	2	102	443	48	161	0.54	0.34
EX012092	271	No hits found
EX010496	613	No hits found
EX010526	715	No hits found
EX010532	102	No hits found
EX010580	423	No hits found
EX010595	620	No hits found
EX010861	674	No hits found
EX010862	604	CAO45123	829	unnamed protein product [Vitis vinifera]	7e-06	43.1	2	192	356	712	766	0.58	0.42
EX011012	661	No hits found
EX011126	368	XP_001897549	340	Conserved hypothetical protein [Brugia malayi] Conserved hypothetical protein, putative [Brugia malayi]	3e-09	63.9	1	20	286	237	325	0.57	0.35
EX009323	612	XP_001895595	1381	hypothetical protein [Brugia malayi] conserved hypothetical protein [Brugia malayi]	3e-22	108	1	65	505	1162	1313	0.62	0.41
EX009330	431	XP_001608210	409	PREDICTED: similar to dehydrogenase [Nasonia vitripennis]	5e-11	70.1	0	16	309	301	399	0.58	0.4
EX009488	615	No hits found
EX009981	635	XP_001899299	315	hypothetical protein Bm1_39225 [Brugia malayi] hypothetical protein Bm1_39225 [Brugia malayi]	4e-21	104	2	240	635	5	136	0.6	0.38
EX010059	666	No hits found
EX010132	546	No hits found
EX010191	311	No hits found
EX010283	111	No hits found
EX008517	633	No hits found
EX008538	488	No hits found
EX008691	642	NP_001021864	656	human KRIT 1 (Krev interaction trapped/cerebral cavernous malformation 1) homolog family member (kri-1) [Caenorhabditis elegans] Hypothetical protein ZK265.1b [Caenorhabditis elegans] Hypothetical protein ZK265.1b [Caenorhabditis elegans]	2e-10	68.9	1	2	460	176	323	0.49	0.29
EX008943	265	XP_971444	307	PREDICTED: similar to CG8593-PA [Tribolium castaneum]	7e-23	109	1	23	265	21	101	0.75	0.64
EX008973	324	No hits found
EX008976	612	No hits found
EX009162	395	XP_001901229	1208	hypothetical protein [Brugia malayi] conserved hypothetical protein [Brugia malayi]	5e-08	60.1	0	7	393	491	642	0.41	0.29
EX007520	113	No hits found
EX007658	665	No hits found
EX007668	605	XP_001655785	521	cortactin [Aedes aegypti] cortactin [Aedes aegypti]	1e-60	236	2	15	605	1	196	0.76	0.56
EX007680	600	XP_001899302	696	hypothetical protein Bm1_39240 [Brugia malayi] hypothetical protein Bm1_39240 [Brugia malayi]	4e-14	81.3	0	154	579	35	176	0.55	0.29
EX007890	562	No hits found
EX007923	428	No hits found
EX008073	434	NP_001011170	226	calcyclin binding protein [Xenopus tropicalis] Hypothetical LOC496588 [Xenopus tropicalis] calcyclin binding protein [Xenopus tropicalis]	1e-07	58.9	0	259	429	72	128	0.65	0.44
EX008124	618	XP_001897434	268	oxidoreductase, short chain dehydrogenase/reductase family protein [Brugia malayi] oxidoreductase, short chain dehydrogenase/reductase family protein [Brugia malayi]	2e-37	159	1	83	616	1	179	0.64	0.42
EX008156	595	No hits found
EX007036	330	No hits found
EX007068	653	No hits found
EX007173	645	No hits found
EX007227	396	No hits found
EX007269	373	XP_636563	172	hypothetical protein DDBDRAFT_0188094 [Dictyostelium discoideum AX4] hypothetical protein DDBDRAFT_0188094 [Dictyostelium discoideum AX4]	9e-08	59.3	1	23	283	8	97	0.52	0.4
FF680890	108	No hits found
FF680900	371	No hits found
FF680936	517	No hits found
FF681001	225	No hits found
FF681223	607	No hits found
FF681235	543	No hits found
FF681293	358	No hits found
FF681295	211	No hits found
FF681468	423	No hits found
FF681839	520	No hits found
FF682098	240	No hits found
FF682106	388	No hits found
FF682109	188	No hits found
FF682114	306	No hits found
FF682117	178	No hits found
FF682129	442	No hits found
FF682153	360	No hits found
FF682162	357	No hits found
FF682179	225	BAC85905	124	unnamed protein product [Homo sapiens]	3e-25	117	0	4	225	36	109	0.78	0.73
FF682189	69	No hits found
FF682191	111	No hits found
FF678397	394	XP_001895198	414	PAZ domain containing protein [Brugia malayi] PAZ domain containing protein [Brugia malayi]	7e-13	76.3	0	1	393	268	393	0.57	0.41
FF679226	330	No hits found
FF680390	269	No hits found
FF680394	210	No hits found
FF681070	692	No hits found
FF681176	448	AAI53650	382	Zgc:136895 protein [Danio rerio]	4e-07	57	2	6	173	184	245	0.52	0.4
FF681355	256	No hits found
FF681367	88	No hits found
FF681419	143	No hits found
FF681650	188	No hits found
FF681689	410	No hits found
FF681728	111	No hits found
FF681734	353	No hits found
FF681740	75	No hits found
FF681744	503	No hits found
FF681753	95	No hits found
FF681757	163	No hits found
FF681883	103	No hits found
FF681893	123	No hits found
FF681902	66	No hits found
FF681931	512	No hits found
FF681941	449	No hits found
FF681954	288	No hits found
FF681959	178	XP_519148	1024	PREDICTED: general transcription factor II, i isoform 10 [Pan troglodytes]	5e-07	56.6	0	8	124	963	1001	0.72	0.67
FF681996	75	No hits found
FF681997	503	No hits found
FF682006	553	No hits found
FF682012	637	XP_001895153	325	hypothetical protein Bm1_18480 [Brugia malayi] hypothetical protein Bm1_18480 [Brugia malayi]	7e-09	63.9	2	99	611	147	324	0.47	0.26
FF682053	505	No hits found
FF682070	539	No hits found
EX914952	554	XP_001101843	305	PREDICTED: serine/threonine kinase 16 isoform 3 [Macaca mulatta] PREDICTED: serine/threonine kinase 16 isoform 4 [Macaca mulatta]	2e-15	63.2	1	26	382	6	125	0.55	0.31
EX914982	644	No hits found
EX915093	397	No hits found
EX915146	431	No hits found
EX915152	602	No hits found
EX915175	632	XP_001898030	411	hypothetical protein Bm1_32930 [Brugia malayi] hypothetical protein Bm1_32930 [Brugia malayi]	5e-10	67.8	1	5	559	7	205	0.47	0.29
EX915319	642	XP_001716140	214	PREDICTED: hypothetical protein, partial [Homo sapiens]	1e-06	56.6	2	342	629	66	163	0.48	0.38
EX915455	500	No hits found
EX915564	133	No hits found
EX915595	500	No hits found
EX915617	629	XP_001027956	2240	hypothetical protein TTHERM_00497680 [Tetrahymena thermophila SB210] hypothetical protein TTHERM_00497680 [Tetrahymena thermophila SB210]	1e-08	63.2	2	78	620	851	1059	0.45	0.28
EX915653	157	No hits found
EX915657	564	No hits found
EX915698	679	No hits found
EX915701	583	No hits found
EX915810	606	XP_001358896	268	GA10006-PA [Drosophila pseudoobscura] GA10006-PA [Drosophila pseudoobscura]	2e-72	274	1	2	601	1	200	0.76	0.6
EX915832	536	No hits found
FF678319	620	No hits found
FF678337	127	No hits found
FF678344	500	XP_001898051	443	Ran-binding protein 7 [Brugia malayi] Ran-binding protein 7, putative [Brugia malayi]	5e-28	126	2	78	500	1	139	0.71	0.44
FF678373	445	No hits found
FF678618	432	No hits found
FF678659	122	No hits found
FF678852	467	No hits found
FF678910	398	No hits found
FF678912	382	No hits found
FF678924	308	No hits found
FF679076	601	No hits found
FF679084	408	No hits found
FF679107	447	No hits found
FF679432	380	No hits found
FF679469	65	No hits found
FF679502	316	XP_001624990	136	predicted protein [Nematostella vectensis] predicted protein [Nematostella vectensis]	8e-14	79.3	1	13	300	18	113	0.55	0.46
FF679768	65	No hits found
FF679779	617	No hits found
FF680018	128	No hits found
FF680019	504	No hits found
FF680020	141	No hits found
FF680022	62	No hits found
FF680085	589	No hits found
FF680126	527	P19311	177	Ribulose bisphosphate carboxylase small chain SSU5A, chloroplast precursor (RuBisCO small subunit SSU5A) ribulose bisphosphate carboxylase [Lemna gibba]	7e-37	156	0	190	519	1	111	0.79	0.71
FF680262	376	No hits found
FF680314	130	No hits found
FF680342	378	No hits found
FF678184	379	XP_001896251	355	GRF zinc finger family protein [Brugia malayi] GRF zinc finger family protein [Brugia malayi]	3e-08	60.8	0	251	376	305	346	0.69	0.55
FF678211	654	XP_001507692	482	PREDICTED: hypothetical protein [Ornithorhynchus anatinus]	1e-14	83.6	0	136	411	22	113	0.65	0.42
FF678238	458	XP_001897993	687	F-box-like/WD-repeat protein ebi [Brugia malayi] F-box-like/WD-repeat protein ebi, putative [Brugia malayi]	1e-11	72	2	325	456	643	686	0.82	0.77
FF678275	537	No hits found
FF678290	545	No hits found
FF678483	576	No hits found
FF678517	492	No hits found
FF678525	527	No hits found
FF678560	178	No hits found
FF678820	241	No hits found
FF678832	489	No hits found
FF679047	589	No hits found
FF679309	131	No hits found
FF679336	168	No hits found
FF679348	254	No hits found
FF679363	307	No hits found
FF679384	138	No hits found
FF679392	288	No hits found
FF679617	577	No hits found
FF679635	388	No hits found
FF679647	473	No hits found
FF679887	147	No hits found
FF679916	382	No hits found
FF679927	77	No hits found
FF679932	65	No hits found
FF679945	491	XP_001495197	770	PREDICTED: similar to DDX5 protein [Equus caballus]	2e-06	54.7	2	403	489	742	770	0.86	0.86
FF679981	332	NP_572262	1132	CG3108 CG3108-PA [Drosophila melanogaster] CG3108-PA [Drosophila melanogaster] LP17541p [Drosophila melanogaster]	6e-07	56.6	1	56	304	565	651	0.55	0.37
FF679983	203	NP_572262	1132	CG3108 CG3108-PA [Drosophila melanogaster] CG3108-PA [Drosophila melanogaster] LP17541p [Drosophila melanogaster]	5e-06	53.5	0	1	186	538	599	0.61	0.37
FF680256	450	No hits found
FF680467	264	No hits found
FF680562	435	No hits found
FF680566	477	No hits found
FF680585	166	No hits found
FF680604	302	No hits found
FF680755	326	No hits found
FF678010	650	No hits found
FF678063	679	No hits found
FF678085	595	No hits found
FF678101	444	No hits found
FF678110	556	No hits found
FF678114	216	No hits found
FF678155	321	NP_001026159	651	N-glycanase 1 [Gallus gallus] Peptide-N(4)-(N-acetyl-beta-glucosaminyl)asparagine amidase (PNGase) (Peptide:N-glycanase) (N-glycanase 1) hypothetical protein [Gallus gallus]	7e-10	66.2	2	9	320	428	531	0.57	0.41
FF678173	619	No hits found
FF678713	499	XP_001629096	263	predicted protein [Nematostella vectensis] predicted protein [Nematostella vectensis]	4e-18	93.6	2	51	452	123	245	0.46	0.41
FF678721	451	No hits found
FF679004	636	No hits found
FF679246	487	No hits found
FF679279	512	No hits found
FF679550	515	No hits found
FF679821	558	No hits found
FF679855	192	No hits found
FF680150	470	No hits found
FF680177	530	No hits found
EX913848	425	No hits found
EX913970	524	No hits found
EX913994	593	No hits found
EX914208	331	No hits found
EX914345	649	XP_001896614	790	hypothetical protein Bm1_25775 [Brugia malayi] hypothetical protein Bm1_25775 [Brugia malayi]	4e-11	71.6	2	351	638	315	412	0.65	0.36
EX914349	489	CAC38980	317	epicuticlin [Ascaris suum]	1e-11	72.4	1	2	484	17	179	0.41	0.33
EX914421	732	XP_001897817	809	immunodominant antigen homologue [Brugia malayi] immunodominant antigen homologue, putative [Brugia malayi]	4e-07	58.5	1	119	466	45	157	0.57	0.32
EX914439	224	No hits found
EX914488	678	No hits found
EX914531	399	No hits found
EX914620	647	XP_001900400	740	Zinc finger, C2H2 type family protein [Brugia malayi] Zinc finger, C2H2 type family protein [Brugia malayi]	5e-80	300	2	3	647	363	579	0.8	0.62
EX914811	531	No hits found
EX912876	529	No hits found
EX912933	603	No hits found
EX913168	634	No hits found
EX913239	656	No hits found
EX913264	679	XP_001899202	589	RGL1 [Brugia malayi] RGL1, putative [Brugia malayi]	5e-23	111	0	10	663	306	499	0.51	0.34
EX913294	467	No hits found
EX913387	539	No hits found
EX913443	498	No hits found
EX913470	620	XP_001898253	859	ENT domain containing protein [Brugia malayi] ENT domain containing protein [Brugia malayi]	3e-15	85.1	2	123	584	117	266	0.54	0.38
EX913629	720	XP_001901391	270	RIKEN cDNA 2310036D22 [Brugia malayi] RIKEN cDNA 2310036D22, putative [Brugia malayi]	4e-46	187	0	145	720	17	205	0.65	0.52
EX913645	572	No hits found
EX913648	667	XP_001892596	360	hypothetical protein Bm1_05610 [Brugia malayi] hypothetical protein Bm1_05610 [Brugia malayi]	2e-12	76.3	2	129	656	35	218	0.51	0.27
EX913703	697	No hits found
EX911675	688	XP_001900924	365	hypothetical protein Bm1_47315 [Brugia malayi] hypothetical protein Bm1_47315 [Brugia malayi]	5e-17	91.3	1	119	619	16	210	0.44	0.27
EX911846	667	No hits found
EX911882	700	No hits found
EX911892	693	XP_001892273	944	hypothetical protein [Brugia malayi] conserved hypothetical protein [Brugia malayi]	6e-19	97.8	0	7	681	447	671	0.51	0.27
EX912218	653	XP_001897266	248	hypothetical protein Bm1_29115 [Brugia malayi] hypothetical protein Bm1_29115 [Brugia malayi]	1e-28	129	1	62	463	2	124	0.65	0.45
EX912237	329	No hits found
EX912258	661	XP_001893739	487	Protein kinase domain containing protein [Brugia malayi] Protein kinase domain containing protein [Brugia malayi]	1e-25	119	2	108	659	45	243	0.58	0.42
EX912260	423	No hits found
EX912359	661	No hits found
EX912373	663	No hits found
EX912477	333	No hits found
EX912544	616	No hits found
EX912677	621	No hits found
EX912693	707	EDM01220	438	tetratricopeptide repeat domain 14 (predicted), isoform CRA_b [Rattus norvegicus] tetratricopeptide repeat domain 14 (predicted), isoform CRA_b [Rattus norvegicus]	6e-06	54.7	0	115	693	96	318	0.42	0.25
EX912810	496	No hits found
EX910530	408	XP_001901347	1103	DNA excision repair protein ERCC-6 [Brugia malayi] DNA excision repair protein ERCC-6, putative [Brugia malayi]	7e-08	59.7	1	8	208	1036	1102	0.66	0.36
EX910741	557	No hits found
EX910744	421	No hits found
EX910806	645	XP_001356896	425	GA16447-PA [Drosophila pseudoobscura] GA16447-PA [Drosophila pseudoobscura]	6e-06	54.3	2	51	467	72	214	0.46	0.28
EX911285	459	No hits found
EX911325	709	No hits found
EX911334	196	No hits found
EX911342	663	No hits found
EX911359	679	No hits found
EX911453	485	No hits found
ES414335	132	No hits found
EX910024	671	XP_001898078	778	Ubiquitin carboxyl-terminal hydrolase family protein [Brugia malayi] Ubiquitin carboxyl-terminal hydrolase family protein [Brugia malayi]	3e-21	105	0	4	639	71	297	0.47	0.29
EX910188	694	No hits found
EX910203	554	No hits found
EX910305	659	No hits found
EX910351	672	XP_001900646	564	Conserved hypothetical protein [Brugia malayi] Conserved hypothetical protein, putative [Brugia malayi]	2e-07	59.3	0	265	480	447	518	0.57	0.4
EX910418	249	No hits found
EX910610	515	No hits found
EX910632	659	No hits found
EX910704	679	No hits found
EX910826	596	XP_001898052	602	Importin-beta N-terminal domain containing protein [Brugia malayi] Importin-beta N-terminal domain containing protein [Brugia malayi]	5e-25	115	0	94	531	14	153	0.61	0.42
EX910947	671	No hits found
EX910969	604	No hits found
EX910981	621	No hits found
ES413425	339	No hits found
ES413426	703	No hits found
ES413454	631	No hits found
ES413471	312	No hits found
ES413680	642	No hits found
ES413732	615	No hits found
ES413822	328	No hits found
ES413993	581	XP_001900298	342	putative WD-40 repeat protein [Brugia malayi] putative WD-40 repeat protein [Brugia malayi]	4e-24	114	0	82	573	12	174	0.59	0.37
ES414030	657	No hits found
ES414101	249	No hits found
ES412291	697	No hits found
ES412303	650	XP_001603241	540	PREDICTED: similar to salivary alkaline phosphatase [Nasonia vitripennis]	2e-26	122	0	94	642	35	217	0.55	0.4
ES412304	685	XP_001899505	507	p70 [Brugia malayi] p70, putative [Brugia malayi]	1e-11	73.6	2	258	587	34	157	0.49	0.36
ES412374	422	No hits found
ES412412	696	XP_001892896	332	hypothetical protein Bm1_07135 [Brugia malayi] hypothetical protein Bm1_07135 [Brugia malayi]	1e-06	45.8	0	40	339	191	301	0.55	0.3
ES412466	662	XP_001900268	169	hypothetical protein Bm1_44030 [Brugia malayi] hypothetical protein Bm1_44030 [Brugia malayi]	3e-39	164	0	124	615	4	166	0.62	0.43
ES412617	659	No hits found
ES412633	521	No hits found
ES412635	434	XP_001895918	668	TPR Domain containing protein [Brugia malayi] TPR Domain containing protein [Brugia malayi]	3e-09	63.9	0	1	231	329	402	0.6	0.48
ES412730	693	No hits found
ES412844	395	No hits found
ES412995	645	No hits found
ES413228	102	No hits found
