# Supplementary material for: Transcriptomic analysis of the entomopathogenic nematode Heterorhabditis bacteriophora TTO1
Source: BMC Genomics. 2009 Apr 30;10:205. doi: 10.1186/1471-2164-10-205 (PMC2686736; doi:10.1186/1471-2164-10-205)
Supplement: Additional file 5 — GOassignment. Summary of GO assignment of H. bacteriophora distinct ESTs. The table describes the GO assignment for each of 10,886 H. bacteriophora distinct ESTs, of which 4,201 have "no GO assignment". The GO terms separated by semicolons include accession numbers, term descriptions, and term types. [file 1471-2164-10-205-S5.xls]

## Sheet: GO_assignment
Distinct EST ID	GO assignment
Contig1	GO:0003735 "structural constituent of ribosome" (molecular_function); GO:0005762 "mitochondrial large ribosomal subunit" (cellular_component); GO:0006412 "translation" (biological_process); GO:0030529 "ribonucleoprotein complex" (cellular_component)
Contig2	GO:0005515 "protein binding" (molecular_function); GO:0007254 "JNK cascade" (biological_process); GO:0007249 "I-kappaB kinase/NF-kappaB cascade" (biological_process); GO:0007266 "Rho protein signal transduction" (biological_process); GO:0016021 "integral to membrane" (cellular_component)
Contig3	GO:0040013 "negative regulation of locomotion" (biological_process)
Contig4	GO:0005515 "protein binding" (molecular_function)
Contig5	GO:0040010 "positive regulation of growth rate" (biological_process); GO:0009792 "embryonic development ending in birth or egg hatching" (biological_process); GO:0040007 "growth" (biological_process); GO:0002119 "nematode larval development" (biological_process); GO:0000003 "reproduction" (biological_process); GO:0051301 "cell division" (biological_process); GO:0000910 "cytokinesis" (biological_p…
Contig6	GO:0040010 "positive regulation of growth rate" (biological_process); GO:0009792 "embryonic development ending in birth or egg hatching" (biological_process); GO:0000003 "reproduction" (biological_process); GO:0040007 "growth" (biological_process); GO:0002119 "nematode larval development" (biological_process)
Contig7	no GO assignment
Contig8	GO:0004767 "sphingomyelin phosphodiesterase activity" (molecular_function); GO:0005576 "extracellular region" (cellular_component); GO:0006685 "sphingomyelin catabolic process" (biological_process); GO:0046513 "ceramide biosynthetic process" (biological_process)
Contig9	GO:0009792 "embryonic development ending in birth or egg hatching" (biological_process)
Contig10	no GO assignment
Contig11	no GO assignment
Contig12	GO:0000003 "reproduction" (biological_process); GO:0040010 "positive regulation of growth rate" (biological_process); GO:0002119 "nematode larval development" (biological_process); GO:0040007 "growth" (biological_process); GO:0040018 "positive regulation of multicellular organism growth" (biological_process); GO:0009792 "embryonic development ending in birth or egg hatching" (biological_process);…
Contig13	GO:0009792 "embryonic development ending in birth or egg hatching" (biological_process)
Contig14	GO:0005622 "intracellular" (cellular_component); GO:0005840 "ribosome" (cellular_component); GO:0022627 "cytosolic small ribosomal subunit" (cellular_component); GO:0003735 "structural constituent of ribosome" (molecular_function); GO:0003723 "RNA binding" (molecular_function); GO:0006412 "translation" (biological_process)
Contig15	GO:0008150 "biological_process" (biological_process); GO:0003674 "molecular_function" (molecular_function); GO:0005575 "cellular_component" (cellular_component)
Contig16	GO:0005515 "protein binding" (molecular_function)
Contig17	GO:0005515 "protein binding" (molecular_function)
Contig18	GO:0009792 "embryonic development ending in birth or egg hatching" (biological_process)
Contig19	GO:0002119 "nematode larval development" (biological_process); GO:0010171 "body morphogenesis" (biological_process); GO:0040011 "locomotion" (biological_process)
Contig20	GO:0040007 "growth" (biological_process); GO:0002119 "nematode larval development" (biological_process); GO:0009792 "embryonic development ending in birth or egg hatching" (biological_process)
Contig21	GO:0005515 "protein binding" (molecular_function)
Contig22	GO:0000003 "reproduction" (biological_process); GO:0040007 "growth" (biological_process); GO:0002119 "nematode larval development" (biological_process)
Contig23	GO:0005515 "protein binding" (molecular_function)
Contig24	GO:0005739 "mitochondrion" (cellular_component)
Contig25	GO:0002119 "nematode larval development" (biological_process); GO:0000003 "reproduction" (biological_process); GO:0018996 "molting cycle, collagen and cuticulin-based cuticle" (biological_process)
Contig26	GO:0004029 "aldehyde dehydrogenase (NAD) activity" (molecular_function); GO:0005575 "cellular_component" (cellular_component); GO:0006081 "aldehyde metabolic process" (biological_process)
Contig27	GO:0009792 "embryonic development ending in birth or egg hatching" (biological_process)
Contig28	GO:0040010 "positive regulation of growth rate" (biological_process); GO:0009792 "embryonic development ending in birth or egg hatching" (biological_process); GO:0000003 "reproduction" (biological_process); GO:0040007 "growth" (biological_process); GO:0002119 "nematode larval development" (biological_process); GO:0040011 "locomotion" (biological_process)
Contig29	GO:0009792 "embryonic development ending in birth or egg hatching" (biological_process)
Contig30	GO:0010171 "body morphogenesis" (biological_process)
Contig31	GO:0004129 "cytochrome-c oxidase activity" (molecular_function); GO:0005743 "mitochondrial inner membrane" (cellular_component); GO:0006123 "mitochondrial electron transport, cytochrome c to oxygen" (biological_process)
Contig32	GO:0005515 "protein binding" (molecular_function)
Contig33	GO:0007638 "mechanosensory behavior" (biological_process); GO:0007017 "microtubule-based process" (biological_process); GO:0009612 "response to mechanical stimulus" (biological_process)
Contig34	GO:0005515 "protein binding" (molecular_function)
Contig35	GO:0008340 "determination of adult life span" (biological_process)
Contig36	GO:0040011 "locomotion" (biological_process); GO:0018996 "molting cycle, collagen and cuticulin-based cuticle" (biological_process)
Contig37	GO:0005515 "protein binding" (molecular_function); GO:0005575 "cellular_component" (cellular_component); GO:0008150 "biological_process" (biological_process); GO:0008236 "serine-type peptidase activity" (molecular_function)
Contig38	GO:0005575 "cellular_component" (cellular_component)
Contig39	GO:0009792 "embryonic development ending in birth or egg hatching" (biological_process); GO:0000003 "reproduction" (biological_process); GO:0006122 "mitochondrial electron transport, ubiquinol to cytochrome c" (biological_process)
Contig40	GO:0040010 "positive regulation of growth rate" (biological_process); GO:0009792 "embryonic development ending in birth or egg hatching" (biological_process); GO:0018991 "oviposition" (biological_process); GO:0040011 "locomotion" (biological_process); GO:0040007 "growth" (biological_process); GO:0002119 "nematode larval development" (biological_process)
Contig41	no GO assignment
Contig42	GO:0004602 "glutathione peroxidase activity" (molecular_function); GO:0004601 "peroxidase activity" (molecular_function); GO:0006982 "response to lipid hydroperoxide" (biological_process); GO:0005737 "cytoplasm" (cellular_component); GO:0005739 "mitochondrion" (cellular_component)
Contig43	GO:0040010 "positive regulation of growth rate" (biological_process); GO:0009792 "embryonic development ending in birth or egg hatching" (biological_process); GO:0040018 "positive regulation of multicellular organism growth" (biological_process); GO:0010171 "body morphogenesis" (biological_process); GO:0040007 "growth" (biological_process); GO:0002119 "nematode larval development" (biological_pro…
Contig44	GO:0040013 "negative regulation of locomotion" (biological_process)
Contig45	GO:0009792 "embryonic development ending in birth or egg hatching" (biological_process); GO:0040007 "growth" (biological_process); GO:0002119 "nematode larval development" (biological_process); GO:0010171 "body morphogenesis" (biological_process)
Contig46	GO:0009792 "embryonic development ending in birth or egg hatching" (biological_process); GO:0000003 "reproduction" (biological_process); GO:0002119 "nematode larval development" (biological_process); GO:0040007 "growth" (biological_process)
Contig47	no GO assignment
Contig48	GO:0040011 "locomotion" (biological_process); GO:0040010 "positive regulation of growth rate" (biological_process); GO:0002119 "nematode larval development" (biological_process); GO:0009792 "embryonic development ending in birth or egg hatching" (biological_process)
Contig49	GO:0003674 "molecular_function" (molecular_function); GO:0008150 "biological_process" (biological_process); GO:0005575 "cellular_component" (cellular_component)
Contig50	GO:0005575 "cellular_component" (cellular_component); GO:0003674 "molecular_function" (molecular_function); GO:0008150 "biological_process" (biological_process)
Contig51	GO:0040010 "positive regulation of growth rate" (biological_process)
Contig52	GO:0040010 "positive regulation of growth rate" (biological_process)
Contig53	GO:0006952 "defense response" (biological_process)
Contig54	no GO assignment
Contig55	no GO assignment
Contig56	no GO assignment
Contig57	GO:0004096 "catalase activity" (molecular_function); GO:0004601 "peroxidase activity" (molecular_function); GO:0005777 "peroxisome" (cellular_component); GO:0006979 "response to oxidative stress" (biological_process); GO:0008340 "determination of adult life span" (biological_process)
Contig58	GO:0040010 "positive regulation of growth rate" (biological_process); GO:0040024 "dauer larval development" (biological_process); GO:0006914 "autophagy" (biological_process)
Contig59	no GO assignment
Contig60	no GO assignment
Contig61	GO:0016020 "membrane" (cellular_component); GO:0008320 "protein transmembrane transporter activity" (molecular_function); GO:0006886 "intracellular protein transport" (biological_process)
Contig62	GO:0000003 "reproduction" (biological_process)
Contig63	GO:0005515 "protein binding" (molecular_function)
Contig64	GO:0009792 "embryonic development ending in birth or egg hatching" (biological_process); GO:0040007 "growth" (biological_process); GO:0002119 "nematode larval development" (biological_process); GO:0010171 "body morphogenesis" (biological_process); GO:0018996 "molting cycle, collagen and cuticulin-based cuticle" (biological_process)
Contig65	no GO assignment
Contig66	GO:0005576 "extracellular region" (cellular_component); GO:0040002 "collagen and cuticulin-based cuticle development" (biological_process); GO:0042302 "structural constituent of cuticle" (molecular_function)
Contig67	GO:0040015 "negative regulation of multicellular organism growth" (biological_process); GO:0040010 "positive regulation of growth rate" (biological_process); GO:0009792 "embryonic development ending in birth or egg hatching" (biological_process); GO:0002119 "nematode larval development" (biological_process); GO:0040011 "locomotion" (biological_process); GO:0040007 "growth" (biological_process)
Contig68	GO:0040010 "positive regulation of growth rate" (biological_process); GO:0009792 "embryonic development ending in birth or egg hatching" (biological_process); GO:0000003 "reproduction" (biological_process); GO:0040007 "growth" (biological_process); GO:0002119 "nematode larval development" (biological_process); GO:0018996 "molting cycle, collagen and cuticulin-based cuticle" (biological_process)
Contig69	no GO assignment
Contig70	GO:0006120 "mitochondrial electron transport, NADH to ubiquinone" (biological_process); GO:0008137 "NADH dehydrogenase (ubiquinone) activity" (molecular_function)
Contig71	GO:0005575 "cellular_component" (cellular_component)
Contig72	GO:0005515 "protein binding" (molecular_function)
Contig73	no GO assignment
Contig74	GO:0005515 "protein binding" (molecular_function)
Contig75	GO:0040010 "positive regulation of growth rate" (biological_process); GO:0009792 "embryonic development ending in birth or egg hatching" (biological_process); GO:0000003 "reproduction" (biological_process)
Contig76	no GO assignment
Contig77	GO:0005515 "protein binding" (molecular_function)
Contig78	GO:0008152 "metabolic process" (biological_process); GO:0016788 "hydrolase activity, acting on ester bonds" (molecular_function)
Contig79	GO:0040010 "positive regulation of growth rate" (biological_process)
Contig80	no GO assignment
Contig81	GO:0005575 "cellular_component" (cellular_component); GO:0008150 "biological_process" (biological_process)
Contig82	GO:0040010 "positive regulation of growth rate" (biological_process); GO:0002009 "morphogenesis of an epithelium" (biological_process); GO:0040011 "locomotion" (biological_process); GO:0040035 "hermaphrodite genitalia development" (biological_process); GO:0000003 "reproduction" (biological_process); GO:0016264 "gap junction assembly" (biological_process); GO:0030104 "water homeostasis" (biologica…
Contig83	GO:0009792 "embryonic development ending in birth or egg hatching" (biological_process); GO:0002119 "nematode larval development" (biological_process); GO:0040007 "growth" (biological_process); GO:0010171 "body morphogenesis" (biological_process)
Contig84	no GO assignment
Contig85	no GO assignment
Contig86	GO:0008284 "positive regulation of cell proliferation" (biological_process)
Contig87	GO:0005515 "protein binding" (molecular_function); GO:0008047 "enzyme activator activity" (molecular_function); GO:0006886 "intracellular protein transport" (biological_process); GO:0005764 "lysosome" (cellular_component); GO:0005783 "endoplasmic reticulum" (cellular_component)
Contig88	GO:0040011 "locomotion" (biological_process); GO:0002119 "nematode larval development" (biological_process)
Contig89	GO:0040010 "positive regulation of growth rate" (biological_process)
Contig90	GO:0009792 "embryonic development ending in birth or egg hatching" (biological_process); GO:0002119 "nematode larval development" (biological_process); GO:0010171 "body morphogenesis" (biological_process); GO:0040007 "growth" (biological_process); GO:0000003 "reproduction" (biological_process)
Contig91	GO:0005515 "protein binding" (molecular_function)
Contig92	GO:0005515 "protein binding" (molecular_function)
Contig93	GO:0005739 "mitochondrion" (cellular_component); GO:0016491 "oxidoreductase activity" (molecular_function); GO:0008442 "3-hydroxyisobutyrate dehydrogenase activity" (molecular_function); GO:0004616 "phosphogluconate dehydrogenase (decarboxylating) activity" (molecular_function); GO:0006573 "valine metabolic process" (biological_process); GO:0006098 "pentose-phosphate shunt" (biological_process)
Contig94	no GO assignment
Contig95	no GO assignment
Contig96	GO:0040010 "positive regulation of growth rate" (biological_process); GO:0000003 "reproduction" (biological_process); GO:0040011 "locomotion" (biological_process)
Contig97	GO:0000003 "reproduction" (biological_process); GO:0040035 "hermaphrodite genitalia development" (biological_process)
Contig98	GO:0004842 "ubiquitin-protein ligase activity" (molecular_function); GO:0046966 "thyroid hormone receptor binding" (molecular_function); GO:0016567 "protein ubiquitination" (biological_process); GO:0005575 "cellular_component" (cellular_component)
Contig99	GO:0009792 "embryonic development ending in birth or egg hatching" (biological_process); GO:0000003 "reproduction" (biological_process); GO:0040017 "positive regulation of locomotion" (biological_process); GO:0040007 "growth" (biological_process); GO:0002119 "nematode larval development" (biological_process); GO:0010171 "body morphogenesis" (biological_process); GO:0040010 "positive regulation of…
Contig100	GO:0010171 "body morphogenesis" (biological_process); GO:0040011 "locomotion" (biological_process); GO:0002119 "nematode larval development" (biological_process); GO:0040007 "growth" (biological_process)
Contig101	no GO assignment
Contig102	GO:0005515 "protein binding" (molecular_function)
Contig103	GO:0008340 "determination of adult life span" (biological_process)
Contig104	GO:0040011 "locomotion" (biological_process); GO:0000003 "reproduction" (biological_process); GO:0009792 "embryonic development ending in birth or egg hatching" (biological_process); GO:0002119 "nematode larval development" (biological_process); GO:0016477 "cell migration" (biological_process); GO:0008406 "gonad development" (biological_process); GO:0040017 "positive regulation of locomotion" (bi…
Contig105	GO:0015992 "proton transport" (biological_process); GO:0016021 "integral to membrane" (cellular_component)
Contig106	GO:0005515 "protein binding" (molecular_function)
Contig107	GO:0009792 "embryonic development ending in birth or egg hatching" (biological_process); GO:0040010 "positive regulation of growth rate" (biological_process); GO:0000003 "reproduction" (biological_process); GO:0006121 "mitochondrial electron transport, succinate to ubiquinone" (biological_process)
Contig108	GO:0005515 "protein binding" (molecular_function)
Contig109	no GO assignment
Contig110	GO:0005515 "protein binding" (molecular_function)
Contig111	GO:0005515 "protein binding" (molecular_function)
Contig112	GO:0009792 "embryonic development ending in birth or egg hatching" (biological_process); GO:0040007 "growth" (biological_process); GO:0002119 "nematode larval development" (biological_process); GO:0000003 "reproduction" (biological_process)
Contig113	GO:0040011 "locomotion" (biological_process); GO:0001956 "positive regulation of neurotransmitter secretion" (biological_process); GO:0016081 "synaptic vesicle docking during exocytosis" (biological_process)
Contig114	no GO assignment
Contig115	GO:0008083 "growth factor activity" (molecular_function); GO:0007165 "signal transduction" (biological_process); GO:0007267 "cell-cell signaling" (biological_process); GO:0008283 "cell proliferation" (biological_process); GO:0008284 "positive regulation of cell proliferation" (biological_process)
Contig116	GO:0005575 "cellular_component" (cellular_component)
Contig117	no GO assignment
Contig118	no GO assignment
Contig119	GO:0002119 "nematode larval development" (biological_process)
Contig120	GO:0005575 "cellular_component" (cellular_component)
Contig121	GO:0009792 "embryonic development ending in birth or egg hatching" (biological_process); GO:0000003 "reproduction" (biological_process); GO:0040007 "growth" (biological_process); GO:0002119 "nematode larval development" (biological_process); GO:0040010 "positive regulation of growth rate" (biological_process)
Contig122	GO:0003723 "RNA binding" (molecular_function); GO:0003735 "structural constituent of ribosome" (molecular_function); GO:0005515 "protein binding" (molecular_function); GO:0008201 "heparin binding" (molecular_function); GO:0006412 "translation" (biological_process); GO:0007566 "embryo implantation" (biological_process); GO:0022625 "cytosolic large ribosomal subunit" (cellular_component)
Contig123	no GO assignment
Contig124	no GO assignment
Contig125	GO:0000003 "reproduction" (biological_process); GO:0040010 "positive regulation of growth rate" (biological_process); GO:0009792 "embryonic development ending in birth or egg hatching" (biological_process); GO:0040007 "growth" (biological_process); GO:0002119 "nematode larval development" (biological_process)
Contig126	GO:0009792 "embryonic development ending in birth or egg hatching" (biological_process)
Contig127	no GO assignment
Contig128	GO:0009792 "embryonic development ending in birth or egg hatching" (biological_process); GO:0007052 "mitotic spindle organization and biogenesis" (biological_process); GO:0002119 "nematode larval development" (biological_process); GO:0040007 "growth" (biological_process); GO:0035046 "pronuclear migration" (biological_process); GO:0000910 "cytokinesis" (biological_process); GO:0051642 "centrosome …
Contig129	no GO assignment
Contig130	GO:0003674 "molecular_function" (molecular_function); GO:0005575 "cellular_component" (cellular_component)
Contig131	GO:0005737 "cytoplasm" (cellular_component)
Contig132	no GO assignment
Contig133	GO:0040010 "positive regulation of growth rate" (biological_process); GO:0009792 "embryonic development ending in birth or egg hatching" (biological_process); GO:0040007 "growth" (biological_process); GO:0002119 "nematode larval development" (biological_process)
Contig134	GO:0000003 "reproduction" (biological_process); GO:0002119 "nematode larval development" (biological_process); GO:0040007 "growth" (biological_process); GO:0040035 "hermaphrodite genitalia development" (biological_process); GO:0009792 "embryonic development ending in birth or egg hatching" (biological_process); GO:0000910 "cytokinesis" (biological_process)
Contig135	GO:0009792 "embryonic development ending in birth or egg hatching" (biological_process); GO:0002119 "nematode larval development" (biological_process); GO:0040007 "growth" (biological_process); GO:0040011 "locomotion" (biological_process); GO:0000003 "reproduction" (biological_process)
Contig136	GO:0000003 "reproduction" (biological_process); GO:0009792 "embryonic development ending in birth or egg hatching" (biological_process); GO:0002119 "nematode larval development" (biological_process); GO:0018996 "molting cycle, collagen and cuticulin-based cuticle" (biological_process)
Contig137	GO:0040010 "positive regulation of growth rate" (biological_process); GO:0009792 "embryonic development ending in birth or egg hatching" (biological_process); GO:0040007 "growth" (biological_process); GO:0002119 "nematode larval development" (biological_process); GO:0040011 "locomotion" (biological_process)
Contig138	GO:0004623 "phospholipase A2 activity" (molecular_function); GO:0007015 "actin filament organization" (biological_process); GO:0007165 "signal transduction" (biological_process)
Contig139	GO:0009792 "embryonic development ending in birth or egg hatching" (biological_process); GO:0040015 "negative regulation of multicellular organism growth" (biological_process); GO:0040007 "growth" (biological_process); GO:0002119 "nematode larval development" (biological_process); GO:0040011 "locomotion" (biological_process); GO:0000003 "reproduction" (biological_process); GO:0018996 "molting cyc…
Contig140	GO:0005515 "protein binding" (molecular_function)
Contig141	GO:0009792 "embryonic development ending in birth or egg hatching" (biological_process)
Contig142	GO:0000502 "proteasome complex" (cellular_component); GO:0005515 "protein binding" (molecular_function); GO:0006508 "proteolysis" (biological_process); GO:0008233 "peptidase activity" (molecular_function)
Contig143	GO:0009792 "embryonic development ending in birth or egg hatching" (biological_process); GO:0045448 "mitotic cell cycle, embryonic" (biological_process); GO:0005575 "cellular_component" (cellular_component)
Contig144	GO:0040010 "positive regulation of growth rate" (biological_process); GO:0000003 "reproduction" (biological_process); GO:0009792 "embryonic development ending in birth or egg hatching" (biological_process)
Contig145	no GO assignment
Contig146	GO:0009792 "embryonic development ending in birth or egg hatching" (biological_process); GO:0000003 "reproduction" (biological_process); GO:0040035 "hermaphrodite genitalia development" (biological_process); GO:0040007 "growth" (biological_process); GO:0002119 "nematode larval development" (biological_process)
Contig147	no GO assignment
Contig148	GO:0008060 "ARF GTPase activator activity" (molecular_function)
Contig149	GO:0005515 "protein binding" (molecular_function)
Contig150	GO:0009792 "embryonic development ending in birth or egg hatching" (biological_process); GO:0040011 "locomotion" (biological_process); GO:0040010 "positive regulation of growth rate" (biological_process); GO:0002119 "nematode larval development" (biological_process); GO:0000003 "reproduction" (biological_process)
Contig151	GO:0005515 "protein binding" (molecular_function)
Contig152	GO:0009792 "embryonic development ending in birth or egg hatching" (biological_process); GO:0000003 "reproduction" (biological_process); GO:0002119 "nematode larval development" (biological_process); GO:0040007 "growth" (biological_process); GO:0040035 "hermaphrodite genitalia development" (biological_process); GO:0040010 "positive regulation of growth rate" (biological_process); GO:0010171 "body…
Contig153	no GO assignment
Contig154	GO:0009792 "embryonic development ending in birth or egg hatching" (biological_process)
Contig155	GO:0003674 "molecular_function" (molecular_function); GO:0005575 "cellular_component" (cellular_component); GO:0008150 "biological_process" (biological_process)
Contig156	GO:0005575 "cellular_component" (cellular_component); GO:0008150 "biological_process" (biological_process); GO:0003674 "molecular_function" (molecular_function)
Contig157	GO:0040015 "negative regulation of multicellular organism growth" (biological_process); GO:0040010 "positive regulation of growth rate" (biological_process); GO:0009792 "embryonic development ending in birth or egg hatching" (biological_process); GO:0040018 "positive regulation of multicellular organism growth" (biological_process); GO:0000003 "reproduction" (biological_process); GO:0040007 "grow…
Contig158	GO:0005515 "protein binding" (molecular_function)
Contig159	no GO assignment
Contig160	GO:0040010 "positive regulation of growth rate" (biological_process); GO:0010171 "body morphogenesis" (biological_process); GO:0040011 "locomotion" (biological_process); GO:0009792 "embryonic development ending in birth or egg hatching" (biological_process)
Contig161	GO:0004185 "serine carboxypeptidase activity" (molecular_function)
Contig162	GO:0005575 "cellular_component" (cellular_component)
Contig163	no GO assignment
Contig164	GO:0009792 "embryonic development ending in birth or egg hatching" (biological_process); GO:0010171 "body morphogenesis" (biological_process); GO:0002009 "morphogenesis of an epithelium" (biological_process); GO:0040011 "locomotion" (biological_process); GO:0040035 "hermaphrodite genitalia development" (biological_process); GO:0040007 "growth" (biological_process); GO:0002119 "nematode larval dev…
Contig165	no GO assignment
Contig166	GO:0005515 "protein binding" (molecular_function)
Contig167	GO:0005537 "mannose binding" (molecular_function)
Contig168	GO:0005515 "protein binding" (molecular_function)
Contig169	GO:0004364 "glutathione transferase activity" (molecular_function); GO:0005515 "protein binding" (molecular_function); GO:0005575 "cellular_component" (cellular_component); GO:0008152 "metabolic process" (biological_process)
Contig170	GO:0005515 "protein binding" (molecular_function)
Contig171	GO:0045216 "cell-cell junction assembly and maintenance" (biological_process); GO:0005198 "structural molecule activity" (molecular_function)
Contig172	GO:0015986 "ATP synthesis coupled proton transport" (biological_process); GO:0016021 "integral to membrane" (cellular_component); GO:0040013 "negative regulation of locomotion" (biological_process)
Contig173	GO:0009792 "embryonic development ending in birth or egg hatching" (biological_process)
Contig174	GO:0005515 "protein binding" (molecular_function)
Contig175	no GO assignment
Contig176	GO:0040010 "positive regulation of growth rate" (biological_process)
Contig177	no GO assignment
Contig178	GO:0005515 "protein binding" (molecular_function)
Contig179	GO:0004108 "citrate (Si)-synthase activity" (molecular_function); GO:0005759 "mitochondrial matrix" (cellular_component); GO:0005975 "carbohydrate metabolic process" (biological_process)
Contig180	GO:0000003 "reproduction" (biological_process); GO:0009792 "embryonic development ending in birth or egg hatching" (biological_process); GO:0040007 "growth" (biological_process); GO:0002119 "nematode larval development" (biological_process); GO:0040011 "locomotion" (biological_process)
Contig181	no GO assignment
Contig182	GO:0040010 "positive regulation of growth rate" (biological_process)
Contig183	GO:0005515 "protein binding" (molecular_function)
Contig184	GO:0003995 "acyl-CoA dehydrogenase activity" (molecular_function); GO:0006629 "lipid metabolic process" (biological_process)
Contig185	GO:0009792 "embryonic development ending in birth or egg hatching" (biological_process)
Contig186	no GO assignment
Contig187	GO:0000003 "reproduction" (biological_process); GO:0040011 "locomotion" (biological_process)
Contig188	GO:0040010 "positive regulation of growth rate" (biological_process); GO:0010171 "body morphogenesis" (biological_process); GO:0040011 "locomotion" (biological_process); GO:0040017 "positive regulation of locomotion" (biological_process); GO:0040035 "hermaphrodite genitalia development" (biological_process)
Contig189	GO:0003723 "RNA binding" (molecular_function); GO:0004482 "mRNA (guanine-N7-)-methyltransferase activity" (molecular_function); GO:0005634 "nucleus" (cellular_component); GO:0006370 "mRNA capping" (biological_process)
Contig190	no GO assignment
Contig191	GO:0005575 "cellular_component" (cellular_component)
Contig192	no GO assignment
Contig193	GO:0008340 "determination of adult life span" (biological_process)
Contig194	no GO assignment
Contig195	GO:0005515 "protein binding" (molecular_function)
Contig196	GO:0009792 "embryonic development ending in birth or egg hatching" (biological_process)
Contig197	GO:0040010 "positive regulation of growth rate" (biological_process); GO:0009792 "embryonic development ending in birth or egg hatching" (biological_process); GO:0010171 "body morphogenesis" (biological_process); GO:0000003 "reproduction" (biological_process)
Contig198	no GO assignment
Contig199	GO:0005515 "protein binding" (molecular_function)
Contig200	GO:0005576 "extracellular region" (cellular_component); GO:0016998 "cell wall catabolic process" (biological_process); GO:0030245 "cellulose catabolic process" (biological_process); GO:0030248 "cellulose binding" (molecular_function); GO:0030600 "feruloyl esterase activity" (molecular_function); GO:0045490 "pectin catabolic process" (biological_process); GO:0045493 "xylan catabolic process" (biol…
Contig201	GO:0040010 "positive regulation of growth rate" (biological_process)
Contig202	GO:0009792 "embryonic development ending in birth or egg hatching" (biological_process)
Contig203	GO:0005789 "endoplasmic reticulum membrane" (cellular_component); GO:0000139 "Golgi membrane" (cellular_component); GO:0016192 "vesicle-mediated transport" (biological_process); GO:0006888 "ER to Golgi vesicle-mediated transport" (biological_process)
Contig204	GO:0040010 "positive regulation of growth rate" (biological_process); GO:0040007 "growth" (biological_process); GO:0002119 "nematode larval development" (biological_process); GO:0009792 "embryonic development ending in birth or egg hatching" (biological_process)
Contig205	no GO assignment
Contig206	GO:0040010 "positive regulation of growth rate" (biological_process)
Contig207	no GO assignment
Contig208	GO:0006355 "regulation of transcription, DNA-dependent" (biological_process); GO:0003700 "transcription factor activity" (molecular_function); GO:0005634 "nucleus" (cellular_component); GO:0006367 "transcription initiation from RNA polymerase II promoter" (biological_process); GO:0016251 "general RNA polymerase II transcription factor activity" (molecular_function); GO:0005669 "transcription fact…
Contig209	GO:0005921 "gap junction" (cellular_component); GO:0008150 "biological_process" (biological_process)
Contig210	GO:0008283 "cell proliferation" (biological_process); GO:0030154 "cell differentiation" (biological_process); GO:0005575 "cellular_component" (cellular_component)
Contig211	GO:0009792 "embryonic development ending in birth or egg hatching" (biological_process)
Contig212	GO:0009792 "embryonic development ending in birth or egg hatching" (biological_process); GO:0000003 "reproduction" (biological_process); GO:0040035 "hermaphrodite genitalia development" (biological_process)
Contig213	no GO assignment
Contig214	GO:0005575 "cellular_component" (cellular_component)
Contig215	no GO assignment
Contig216	no GO assignment
Contig217	GO:0040018 "positive regulation of multicellular organism growth" (biological_process)
Contig218	no GO assignment
Contig219	no GO assignment
Contig220	GO:0016021 "integral to membrane" (cellular_component); GO:0005764 "lysosome" (cellular_component); GO:0005770 "late endosome" (cellular_component); GO:0003674 "molecular_function" (molecular_function); GO:0008150 "biological_process" (biological_process)
Contig221	GO:0004356 "glutamate-ammonia ligase activity" (molecular_function); GO:0005737 "cytoplasm" (cellular_component); GO:0006538 "glutamate catabolic process" (biological_process); GO:0006542 "glutamine biosynthetic process" (biological_process); GO:0045213 "neurotransmitter receptor metabolic process" (biological_process); GO:0007416 "synaptogenesis" (biological_process)
Contig222	GO:0009792 "embryonic development ending in birth or egg hatching" (biological_process)
Contig223	no GO assignment
Contig224	GO:0040010 "positive regulation of growth rate" (biological_process); GO:0009792 "embryonic development ending in birth or egg hatching" (biological_process); GO:0040007 "growth" (biological_process); GO:0002119 "nematode larval development" (biological_process); GO:0000003 "reproduction" (biological_process); GO:0040035 "hermaphrodite genitalia development" (biological_process); GO:0040011 "loco…
Contig225	no GO assignment
Contig226	no GO assignment
Contig227	no GO assignment
Contig228	GO:0016570 "histone modification" (biological_process); GO:0007422 "peripheral nervous system development" (biological_process); GO:0006911 "phagocytosis, engulfment" (biological_process)
Contig229	GO:0005575 "cellular_component" (cellular_component)
Contig230	no GO assignment
Contig231	GO:0000398 "nuclear mRNA splicing, via spliceosome" (biological_process); GO:0030532 "small nuclear ribonucleoprotein complex" (cellular_component); GO:0005682 "snRNP U5" (cellular_component); GO:0007052 "mitotic spindle organization and biogenesis" (biological_process)
Contig232	no GO assignment
Contig233	GO:0005739 "mitochondrion" (cellular_component); GO:0005777 "peroxisome" (cellular_component)
Contig234	GO:0005515 "protein binding" (molecular_function)
Contig235	GO:0040010 "positive regulation of growth rate" (biological_process)
Contig236	GO:0005515 "protein binding" (molecular_function)
Contig237	GO:0042351 "'de novo' GDP-L-fucose biosynthetic process" (biological_process); GO:0042356 "GDP-4-dehydro-D-rhamnose reductase activity" (molecular_function); GO:0005575 "cellular_component" (cellular_component); GO:0050577 "GDP-L-fucose synthase activity" (molecular_function); GO:0042350 "GDP-L-fucose biosynthetic process" (biological_process)
Contig238	GO:0040010 "positive regulation of growth rate" (biological_process); GO:0000003 "reproduction" (biological_process)
Contig239	no GO assignment
Contig240	GO:0009792 "embryonic development ending in birth or egg hatching" (biological_process); GO:0007126 "meiosis" (biological_process); GO:0006281 "DNA repair" (biological_process)
Contig241	GO:0045202 "synapse" (cellular_component)
Contig242	no GO assignment
Contig243	no GO assignment
Contig244	GO:0005515 "protein binding" (molecular_function)
Contig245	no GO assignment
Contig246	GO:0008368 "Gram-negative bacterial binding" (molecular_function); GO:0006955 "immune response" (biological_process); GO:0005887 "integral to plasma membrane" (cellular_component)
Contig247	GO:0006952 "defense response" (biological_process)
Contig248	no GO assignment
Contig249	no GO assignment
Contig250	GO:0009792 "embryonic development ending in birth or egg hatching" (biological_process)
Contig251	GO:0008150 "biological_process" (biological_process); GO:0005575 "cellular_component" (cellular_component); GO:0003674 "molecular_function" (molecular_function)
Contig252	GO:0005515 "protein binding" (molecular_function)
Contig253	GO:0009792 "embryonic development ending in birth or egg hatching" (biological_process); GO:0002119 "nematode larval development" (biological_process); GO:0008340 "determination of adult life span" (biological_process); GO:0000003 "reproduction" (biological_process)
Contig254	no GO assignment
Contig255	GO:0018991 "oviposition" (biological_process); GO:0040011 "locomotion" (biological_process)
Contig256	no GO assignment
Contig257	GO:0004697 "protein kinase C activity" (molecular_function); GO:0005515 "protein binding" (molecular_function); GO:0006468 "protein amino acid phosphorylation" (biological_process); GO:0007205 "activation of protein kinase C activity" (biological_process)
Contig258	GO:0008340 "determination of adult life span" (biological_process); GO:0010171 "body morphogenesis" (biological_process); GO:0040011 "locomotion" (biological_process); GO:0018991 "oviposition" (biological_process); GO:0040027 "negative regulation of vulval development" (biological_process); GO:0040010 "positive regulation of growth rate" (biological_process); GO:0009792 "embryonic development end…
Contig259	GO:0005515 "protein binding" (molecular_function)
Contig260	GO:0040011 "locomotion" (biological_process)
Contig261	GO:0003700 "transcription factor activity" (molecular_function); GO:0005634 "nucleus" (cellular_component)
Contig262	GO:0005085 "guanyl-nucleotide exchange factor activity" (molecular_function)
Contig263	GO:0005515 "protein binding" (molecular_function)
Contig264	GO:0005515 "protein binding" (molecular_function)
Contig265	GO:0005515 "protein binding" (molecular_function)
Contig266	no GO assignment
Contig267	no GO assignment
Contig268	no GO assignment
Contig269	GO:0005515 "protein binding" (molecular_function)
Contig270	GO:0006468 "protein amino acid phosphorylation" (biological_process)
Contig271	no GO assignment
Contig272	no GO assignment
Contig273	no GO assignment
Contig274	no GO assignment
Contig275	no GO assignment
Contig276	GO:0040010 "positive regulation of growth rate" (biological_process); GO:0000003 "reproduction" (biological_process); GO:0040007 "growth" (biological_process); GO:0002119 "nematode larval development" (biological_process); GO:0008340 "determination of adult life span" (biological_process); GO:0010171 "body morphogenesis" (biological_process); GO:0040018 "positive regulation of multicellular organ…
Contig277	GO:0005515 "protein binding" (molecular_function)
Contig278	GO:0009792 "embryonic development ending in birth or egg hatching" (biological_process); GO:0000003 "reproduction" (biological_process); GO:0002119 "nematode larval development" (biological_process); GO:0040007 "growth" (biological_process); GO:0040011 "locomotion" (biological_process); GO:0040035 "hermaphrodite genitalia development" (biological_process); GO:0007059 "chromosome segregation" (bio…
Contig279	GO:0009792 "embryonic development ending in birth or egg hatching" (biological_process); GO:0040011 "locomotion" (biological_process); GO:0009790 "embryonic development" (biological_process); GO:0001703 "gastrulation with mouth forming first" (biological_process); GO:0040007 "growth" (biological_process); GO:0002119 "nematode larval development" (biological_process); GO:0010171 "body morphogenesi…
Contig280	GO:0000307 "cyclin-dependent protein kinase holoenzyme complex" (cellular_component); GO:0004693 "cyclin-dependent protein kinase activity" (molecular_function); GO:0005515 "protein binding" (molecular_function); GO:0005634 "nucleus" (cellular_component); GO:0005667 "transcription factor complex" (cellular_component); GO:0006468 "protein amino acid phosphorylation" (biological_process); GO:000681…
Contig281	no GO assignment
Contig282	GO:0005515 "protein binding" (molecular_function)
Contig283	GO:0006512 "ubiquitin cycle" (biological_process); GO:0004842 "ubiquitin-protein ligase activity" (molecular_function)
Contig284	no GO assignment
Contig285	GO:0008470 "isovaleryl-CoA dehydrogenase activity" (molecular_function); GO:0005759 "mitochondrial matrix" (cellular_component)
Contig286	no GO assignment
Contig287	no GO assignment
Contig288	GO:0040010 "positive regulation of growth rate" (biological_process); GO:0009792 "embryonic development ending in birth or egg hatching" (biological_process); GO:0002119 "nematode larval development" (biological_process); GO:0000003 "reproduction" (biological_process); GO:0010171 "body morphogenesis" (biological_process); GO:0040011 "locomotion" (biological_process); GO:0040007 "growth" (biologic…
Contig289	GO:0005739 "mitochondrion" (cellular_component)
Contig290	GO:0009792 "embryonic development ending in birth or egg hatching" (biological_process)
Contig291	GO:0042127 "regulation of cell proliferation" (biological_process)
Contig292	GO:0009055 "electron carrier activity" (molecular_function); GO:0030133 "transport vesicle" (cellular_component)
Contig293	GO:0008289 "lipid binding" (molecular_function); GO:0017089 "glycolipid transporter activity" (molecular_function); GO:0046836 "glycolipid transport" (biological_process); GO:0051861 "glycolipid binding" (molecular_function)
Contig294	GO:0051082 "unfolded protein binding" (molecular_function); GO:0006457 "protein folding" (biological_process); GO:0006986 "response to unfolded protein" (biological_process); GO:0005624 "membrane fraction" (cellular_component); GO:0016020 "membrane" (cellular_component)
Contig295	GO:0040015 "negative regulation of multicellular organism growth" (biological_process); GO:0040010 "positive regulation of growth rate" (biological_process); GO:0009792 "embryonic development ending in birth or egg hatching" (biological_process); GO:0040018 "positive regulation of multicellular organism growth" (biological_process); GO:0000003 "reproduction" (biological_process); GO:0040007 "grow…
Contig296	GO:0040007 "growth" (biological_process); GO:0002119 "nematode larval development" (biological_process); GO:0000003 "reproduction" (biological_process); GO:0040010 "positive regulation of growth rate" (biological_process)
Contig297	GO:0009792 "embryonic development ending in birth or egg hatching" (biological_process)
Contig298	GO:0009792 "embryonic development ending in birth or egg hatching" (biological_process); GO:0040007 "growth" (biological_process); GO:0002119 "nematode larval development" (biological_process); GO:0010171 "body morphogenesis" (biological_process); GO:0040011 "locomotion" (biological_process)
Contig299	GO:0000003 "reproduction" (biological_process); GO:0002119 "nematode larval development" (biological_process); GO:0018996 "molting cycle, collagen and cuticulin-based cuticle" (biological_process)
Contig300	GO:0002009 "morphogenesis of an epithelium" (biological_process); GO:0018991 "oviposition" (biological_process); GO:0040011 "locomotion" (biological_process); GO:0040007 "growth" (biological_process); GO:0002119 "nematode larval development" (biological_process)
Contig301	GO:0006412 "translation" (biological_process)
Contig302	no GO assignment
Contig303	GO:0005515 "protein binding" (molecular_function)
Contig304	GO:0040010 "positive regulation of growth rate" (biological_process); GO:0009792 "embryonic development ending in birth or egg hatching" (biological_process); GO:0009790 "embryonic development" (biological_process); GO:0040007 "growth" (biological_process); GO:0002119 "nematode larval development" (biological_process); GO:0008340 "determination of adult life span" (biological_process)
Contig305	GO:0046339 "diacylglycerol metabolic process" (biological_process); GO:0016021 "integral to membrane" (cellular_component); GO:0006631 "fatty acid metabolic process" (biological_process); GO:0040014 "regulation of multicellular organism growth" (biological_process); GO:0008415 "acyltransferase activity" (molecular_function); GO:0008152 "metabolic process" (biological_process); GO:0008780 "acyl-[a…
Contig306	no GO assignment
Contig307	GO:0040010 "positive regulation of growth rate" (biological_process); GO:0009792 "embryonic development ending in birth or egg hatching" (biological_process); GO:0040007 "growth" (biological_process); GO:0002119 "nematode larval development" (biological_process)
Contig308	GO:0005515 "protein binding" (molecular_function)
Contig309	GO:0009792 "embryonic development ending in birth or egg hatching" (biological_process); GO:0040007 "growth" (biological_process); GO:0002119 "nematode larval development" (biological_process)
Contig310	GO:0040010 "positive regulation of growth rate" (biological_process); GO:0009792 "embryonic development ending in birth or egg hatching" (biological_process); GO:0000003 "reproduction" (biological_process)
Contig311	GO:0009792 "embryonic development ending in birth or egg hatching" (biological_process); GO:0035046 "pronuclear migration" (biological_process)
Contig312	GO:0005215 "transporter activity" (molecular_function); GO:0005740 "mitochondrial envelope" (cellular_component); GO:0006839 "mitochondrial transport" (biological_process)
Contig313	GO:0005742 "mitochondrial outer membrane translocase complex" (cellular_component); GO:0006626 "protein targeting to mitochondrion" (biological_process); GO:0015450 "P-P-bond-hydrolysis-driven protein transmembrane transporter activity" (molecular_function)
Contig314	no GO assignment
Contig315	no GO assignment
Contig316	GO:0009792 "embryonic development ending in birth or egg hatching" (biological_process); GO:0040007 "growth" (biological_process); GO:0002119 "nematode larval development" (biological_process)
Contig317	no GO assignment
Contig318	GO:0005515 "protein binding" (molecular_function)
Contig319	GO:0040010 "positive regulation of growth rate" (biological_process)
Contig320	GO:0040011 "locomotion" (biological_process)
Contig321	GO:0005515 "protein binding" (molecular_function)
Contig322	GO:0005509 "calcium ion binding" (molecular_function); GO:0005816 "spindle pole body" (cellular_component); GO:0007059 "chromosome segregation" (biological_process); GO:0019722 "calcium-mediated signaling" (biological_process); GO:0030437 "ascospore formation" (biological_process); GO:0051225 "spindle assembly" (biological_process); GO:0030427 "site of polarized growth" (cellular_component); GO:0…
Contig323	GO:0009792 "embryonic development ending in birth or egg hatching" (biological_process)
Contig324	GO:0040010 "positive regulation of growth rate" (biological_process); GO:0040018 "positive regulation of multicellular organism growth" (biological_process); GO:0040011 "locomotion" (biological_process)
Contig325	GO:0005515 "protein binding" (molecular_function)
Contig326	no GO assignment
Contig327	GO:0008340 "determination of adult life span" (biological_process)
Contig328	GO:0005515 "protein binding" (molecular_function)
Contig329	GO:0010171 "body morphogenesis" (biological_process); GO:0040011 "locomotion" (biological_process)
Contig330	GO:0003997 "acyl-CoA oxidase activity" (molecular_function); GO:0006631 "fatty acid metabolic process" (biological_process); GO:0008206 "bile acid metabolic process" (biological_process); GO:0005777 "peroxisome" (cellular_component)
Contig331	GO:0009792 "embryonic development ending in birth or egg hatching" (biological_process)
Contig332	GO:0005515 "protein binding" (molecular_function)
Contig333	GO:0009792 "embryonic development ending in birth or egg hatching" (biological_process)
Contig334	GO:0009792 "embryonic development ending in birth or egg hatching" (biological_process); GO:0008219 "cell death" (biological_process)
Contig335	GO:0002119 "nematode larval development" (biological_process); GO:0010171 "body morphogenesis" (biological_process); GO:0040011 "locomotion" (biological_process)
Contig336	GO:0008080 "N-acetyltransferase activity" (molecular_function)
Contig337	GO:0005743 "mitochondrial inner membrane" (cellular_component); GO:0006099 "tricarboxylic acid cycle" (biological_process); GO:0008177 "succinate dehydrogenase (ubiquinone) activity" (molecular_function)
Contig338	GO:0005515 "protein binding" (molecular_function)
Contig339	GO:0009792 "embryonic development ending in birth or egg hatching" (biological_process)
Contig340	GO:0000910 "cytokinesis" (biological_process); GO:0006511 "ubiquitin-dependent protein catabolic process" (biological_process); GO:0040001 "establishment of mitotic spindle localization" (biological_process)
Contig341	GO:0005575 "cellular_component" (cellular_component)
Contig342	GO:0009792 "embryonic development ending in birth or egg hatching" (biological_process); GO:0040007 "growth" (biological_process); GO:0002119 "nematode larval development" (biological_process); GO:0019915 "sequestering of lipid" (biological_process)
Contig343	GO:0008137 "NADH dehydrogenase (ubiquinone) activity" (molecular_function); GO:0005747 "mitochondrial respiratory chain complex I" (cellular_component); GO:0006120 "mitochondrial electron transport, NADH to ubiquinone" (biological_process); GO:0003954 "NADH dehydrogenase activity" (molecular_function)
Contig344	no GO assignment
Contig345	GO:0040010 "positive regulation of growth rate" (biological_process); GO:0018991 "oviposition" (biological_process); GO:0040035 "hermaphrodite genitalia development" (biological_process); GO:0000003 "reproduction" (biological_process)
Contig346	GO:0009792 "embryonic development ending in birth or egg hatching" (biological_process)
Contig347	GO:0009792 "embryonic development ending in birth or egg hatching" (biological_process); GO:0000003 "reproduction" (biological_process)
Contig348	no GO assignment
Contig349	GO:0040024 "dauer larval development" (biological_process); GO:0006914 "autophagy" (biological_process)
Contig350	GO:0005515 "protein binding" (molecular_function)
Contig351	GO:0008411 "4-hydroxybutyrate CoA-transferase activity" (molecular_function); GO:0005811 "lipid particle" (cellular_component)
Contig352	no GO assignment
Contig353	GO:0004450 "isocitrate dehydrogenase (NADP+) activity" (molecular_function); GO:0006979 "response to oxidative stress" (biological_process); GO:0006749 "glutathione metabolic process" (biological_process); GO:0005829 "cytosol" (cellular_component)
Contig354	no GO assignment
Contig355	GO:0008362 "chitin-based embryonic cuticle biosynthetic process" (biological_process); GO:0008065 "establishment of blood-nerve barrier" (biological_process); GO:0007413 "axonal fasciculation" (biological_process); GO:0004674 "protein serine/threonine kinase activity" (molecular_function); GO:0008366 "axon ensheathment" (biological_process); GO:0006468 "protein amino acid phosphorylation" (biolog…
Contig356	GO:0008340 "determination of adult life span" (biological_process)
Contig357	GO:0005515 "protein binding" (molecular_function)
Contig358	GO:0008150 "biological_process" (biological_process); GO:0003674 "molecular_function" (molecular_function); GO:0005575 "cellular_component" (cellular_component)
Contig359	GO:0040010 "positive regulation of growth rate" (biological_process); GO:0009792 "embryonic development ending in birth or egg hatching" (biological_process); GO:0000003 "reproduction" (biological_process); GO:0040007 "growth" (biological_process); GO:0002119 "nematode larval development" (biological_process); GO:0040011 "locomotion" (biological_process)
Contig360	GO:0018996 "molting cycle, collagen and cuticulin-based cuticle" (biological_process); GO:0040011 "locomotion" (biological_process); GO:0002119 "nematode larval development" (biological_process); GO:0040007 "growth" (biological_process)
Contig361	GO:0040007 "growth" (biological_process); GO:0002119 "nematode larval development" (biological_process); GO:0000003 "reproduction" (biological_process); GO:0009792 "embryonic development ending in birth or egg hatching" (biological_process); GO:0018996 "molting cycle, collagen and cuticulin-based cuticle" (biological_process)
Contig362	no GO assignment
Contig363	GO:0008150 "biological_process" (biological_process); GO:0005575 "cellular_component" (cellular_component)
Contig364	GO:0005515 "protein binding" (molecular_function)
Contig365	GO:0000003 "reproduction" (biological_process); GO:0002119 "nematode larval development" (biological_process); GO:0018996 "molting cycle, collagen and cuticulin-based cuticle" (biological_process)
Contig366	no GO assignment
Contig367	GO:0018991 "oviposition" (biological_process); GO:0040011 "locomotion" (biological_process); GO:0040017 "positive regulation of locomotion" (biological_process); GO:0040010 "positive regulation of growth rate" (biological_process); GO:0002119 "nematode larval development" (biological_process); GO:0030240 "muscle thin filament assembly" (biological_process); GO:0040012 "regulation of locomotion" (…
Contig368	GO:0040010 "positive regulation of growth rate" (biological_process); GO:0040007 "growth" (biological_process); GO:0002119 "nematode larval development" (biological_process)
Contig369	GO:0005515 "protein binding" (molecular_function)
Contig370	GO:0047131 "saccharopine dehydrogenase (NAD+, L-glutamate-forming) activity" (molecular_function)
Contig371	GO:0005737 "cytoplasm" (cellular_component); GO:0005634 "nucleus" (cellular_component); GO:0004287 "prolyl oligopeptidase activity" (molecular_function); GO:0019538 "protein metabolic process" (biological_process)
Contig372	GO:0005515 "protein binding" (molecular_function); GO:0005575 "cellular_component" (cellular_component); GO:0008150 "biological_process" (biological_process)
Contig373	GO:0005515 "protein binding" (molecular_function); GO:0005783 "endoplasmic reticulum" (cellular_component); GO:0007276 "gamete generation" (biological_process); GO:0009792 "embryonic development ending in birth or egg hatching" (biological_process)
Contig374	GO:0005794 "Golgi apparatus" (cellular_component)
Contig375	no GO assignment
Contig376	GO:0040007 "growth" (biological_process); GO:0002119 "nematode larval development" (biological_process); GO:0040010 "positive regulation of growth rate" (biological_process); GO:0000003 "reproduction" (biological_process)
Contig377	GO:0000003 "reproduction" (biological_process)
Contig378	GO:0004850 "uridine phosphorylase activity" (molecular_function)
Contig379	GO:0008150 "biological_process" (biological_process); GO:0005575 "cellular_component" (cellular_component); GO:0003674 "molecular_function" (molecular_function)
Contig380	GO:0005575 "cellular_component" (cellular_component)
Contig381	GO:0009792 "embryonic development ending in birth or egg hatching" (biological_process); GO:0040007 "growth" (biological_process); GO:0002119 "nematode larval development" (biological_process); GO:0010171 "body morphogenesis" (biological_process); GO:0040011 "locomotion" (biological_process)
Contig382	GO:0003674 "molecular_function" (molecular_function)
Contig383	GO:0040007 "growth" (biological_process); GO:0002119 "nematode larval development" (biological_process); GO:0040010 "positive regulation of growth rate" (biological_process); GO:0040011 "locomotion" (biological_process); GO:0009792 "embryonic development ending in birth or egg hatching" (biological_process)
Contig384	GO:0009792 "embryonic development ending in birth or egg hatching" (biological_process)
Contig385	no GO assignment
Contig386	GO:0000003 "reproduction" (biological_process); GO:0009792 "embryonic development ending in birth or egg hatching" (biological_process)
Contig387	GO:0040018 "positive regulation of multicellular organism growth" (biological_process); GO:0010171 "body morphogenesis" (biological_process); GO:0018991 "oviposition" (biological_process); GO:0040019 "positive regulation of embryonic development" (biological_process); GO:0035121 "tail morphogenesis" (biological_process); GO:0040002 "collagen and cuticulin-based cuticle development" (biological_pr…
Contig388	GO:0040010 "positive regulation of growth rate" (biological_process); GO:0000003 "reproduction" (biological_process); GO:0040007 "growth" (biological_process); GO:0002119 "nematode larval development" (biological_process); GO:0009792 "embryonic development ending in birth or egg hatching" (biological_process)
Contig389	GO:0003723 "RNA binding" (molecular_function); GO:0005634 "nucleus" (cellular_component); GO:0005737 "cytoplasm" (cellular_component); GO:0007517 "muscle development" (biological_process)
Contig390	no GO assignment
Contig391	GO:0002009 "morphogenesis of an epithelium" (biological_process); GO:0018996 "molting cycle, collagen and cuticulin-based cuticle" (biological_process); GO:0040011 "locomotion" (biological_process); GO:0040010 "positive regulation of growth rate" (biological_process)
Contig392	GO:0046843 "dorsal appendage formation" (biological_process); GO:0007314 "oocyte anterior/posterior axis determination" (biological_process)
Contig393	GO:0016021 "integral to membrane" (cellular_component)
Contig394	GO:0040007 "growth" (biological_process); GO:0002119 "nematode larval development" (biological_process); GO:0040011 "locomotion" (biological_process); GO:0040010 "positive regulation of growth rate" (biological_process)
Contig395	GO:0005515 "protein binding" (molecular_function)
Contig396	GO:0040010 "positive regulation of growth rate" (biological_process); GO:0009792 "embryonic development ending in birth or egg hatching" (biological_process); GO:0040007 "growth" (biological_process); GO:0002119 "nematode larval development" (biological_process); GO:0000003 "reproduction" (biological_process); GO:0010171 "body morphogenesis" (biological_process); GO:0040011 "locomotion" (biologic…
Contig397	GO:0009792 "embryonic development ending in birth or egg hatching" (biological_process)
Contig398	GO:0009792 "embryonic development ending in birth or egg hatching" (biological_process); GO:0040011 "locomotion" (biological_process); GO:0040017 "positive regulation of locomotion" (biological_process); GO:0002119 "nematode larval development" (biological_process); GO:0040007 "growth" (biological_process); GO:0010171 "body morphogenesis" (biological_process); GO:0040010 "positive regulation of g…
Contig399	no GO assignment
Contig400	GO:0040010 "positive regulation of growth rate" (biological_process); GO:0002009 "morphogenesis of an epithelium" (biological_process)
Contig401	GO:0005515 "protein binding" (molecular_function)
Contig402	GO:0005515 "protein binding" (molecular_function)
Contig403	GO:0005743 "mitochondrial inner membrane" (cellular_component); GO:0005488 "binding" (molecular_function); GO:0005215 "transporter activity" (molecular_function); GO:0006810 "transport" (biological_process); GO:0016020 "membrane" (cellular_component)
Contig404	no GO assignment
Contig405	no GO assignment
Contig406	no GO assignment
Contig407	GO:0004096 "catalase activity" (molecular_function); GO:0004601 "peroxidase activity" (molecular_function); GO:0005777 "peroxisome" (cellular_component); GO:0006979 "response to oxidative stress" (biological_process); GO:0008340 "determination of adult life span" (biological_process)
Contig408	no GO assignment
Contig409	GO:0016021 "integral to membrane" (cellular_component)
Contig410	no GO assignment
Contig411	GO:0003995 "acyl-CoA dehydrogenase activity" (molecular_function); GO:0005759 "mitochondrial matrix" (cellular_component); GO:0006635 "fatty acid beta-oxidation" (biological_process)
Contig412	GO:0000003 "reproduction" (biological_process); GO:0040010 "positive regulation of growth rate" (biological_process); GO:0040011 "locomotion" (biological_process); GO:0002119 "nematode larval development" (biological_process)
Contig413	GO:0017150 "tRNA dihydrouridine synthase activity" (molecular_function)
Contig414	no GO assignment
Contig415	no GO assignment
Contig416	GO:0005515 "protein binding" (molecular_function)
Contig417	no GO assignment
Contig418	GO:0040010 "positive regulation of growth rate" (biological_process); GO:0009792 "embryonic development ending in birth or egg hatching" (biological_process); GO:0000003 "reproduction" (biological_process); GO:0040011 "locomotion" (biological_process); GO:0040007 "growth" (biological_process); GO:0002119 "nematode larval development" (biological_process); GO:0040035 "hermaphrodite genitalia devel…
Contig419	no GO assignment
Contig420	no GO assignment
Contig421	GO:0040010 "positive regulation of growth rate" (biological_process); GO:0009792 "embryonic development ending in birth or egg hatching" (biological_process); GO:0000003 "reproduction" (biological_process); GO:0002009 "morphogenesis of an epithelium" (biological_process); GO:0040035 "hermaphrodite genitalia development" (biological_process)
Contig422	GO:0009792 "embryonic development ending in birth or egg hatching" (biological_process); GO:0035046 "pronuclear migration" (biological_process); GO:0007635 "chemosensory behavior" (biological_process)
Contig423	no GO assignment
Contig424	GO:0005515 "protein binding" (molecular_function)
Contig425	GO:0009792 "embryonic development ending in birth or egg hatching" (biological_process)
Contig426	GO:0040010 "positive regulation of growth rate" (biological_process); GO:0009792 "embryonic development ending in birth or egg hatching" (biological_process); GO:0000003 "reproduction" (biological_process); GO:0040011 "locomotion" (biological_process); GO:0040035 "hermaphrodite genitalia development" (biological_process); GO:0040007 "growth" (biological_process); GO:0002119 "nematode larval devel…
Contig427	GO:0016021 "integral to membrane" (cellular_component); GO:0005515 "protein binding" (molecular_function); GO:0004872 "receptor activity" (molecular_function); GO:0040014 "regulation of multicellular organism growth" (biological_process); GO:0043473 "pigmentation" (biological_process)
Contig428	GO:0040007 "growth" (biological_process); GO:0002119 "nematode larval development" (biological_process); GO:0040018 "positive regulation of multicellular organism growth" (biological_process); GO:0000003 "reproduction" (biological_process); GO:0040010 "positive regulation of growth rate" (biological_process); GO:0040011 "locomotion" (biological_process); GO:0009792 "embryonic development ending i…
Contig429	GO:0005515 "protein binding" (molecular_function)
Contig430	GO:0005515 "protein binding" (molecular_function)
Contig431	GO:0005515 "protein binding" (molecular_function)
Contig432	GO:0005515 "protein binding" (molecular_function)
Contig433	GO:0040010 "positive regulation of growth rate" (biological_process); GO:0040007 "growth" (biological_process); GO:0002119 "nematode larval development" (biological_process); GO:0009792 "embryonic development ending in birth or egg hatching" (biological_process)
Contig434	GO:0000502 "proteasome complex" (cellular_component); GO:0005515 "protein binding" (molecular_function)
Contig435	GO:0040010 "positive regulation of growth rate" (biological_process)
Contig436	GO:0010171 "body morphogenesis" (biological_process); GO:0018991 "oviposition" (biological_process); GO:0040002 "collagen and cuticulin-based cuticle development" (biological_process); GO:0042338 "collagen and cuticulin-based cuticle development during molting" (biological_process)
Contig437	GO:0001758 "retinal dehydrogenase activity" (molecular_function); GO:0042573 "retinoic acid metabolic process" (biological_process); GO:0042574 "retinal metabolic process" (biological_process); GO:0005622 "intracellular" (cellular_component)
Contig438	GO:0005515 "protein binding" (molecular_function)
Contig439	GO:0005515 "protein binding" (molecular_function)
Contig440	no GO assignment
Contig441	GO:0009792 "embryonic development ending in birth or egg hatching" (biological_process)
Contig442	GO:0005575 "cellular_component" (cellular_component)
Contig443	GO:0009792 "embryonic development ending in birth or egg hatching" (biological_process); GO:0008340 "determination of adult life span" (biological_process); GO:0018996 "molting cycle, collagen and cuticulin-based cuticle" (biological_process); GO:0040007 "growth" (biological_process); GO:0002119 "nematode larval development" (biological_process)
Contig444	GO:0004248 "stromelysin 1 activity" (molecular_function); GO:0006508 "proteolysis" (biological_process); GO:0005615 "extracellular space" (cellular_component)
Contig445	GO:0040007 "growth" (biological_process); GO:0002119 "nematode larval development" (biological_process)
Contig446	no GO assignment
Contig447	GO:0009792 "embryonic development ending in birth or egg hatching" (biological_process); GO:0000003 "reproduction" (biological_process); GO:0040010 "positive regulation of growth rate" (biological_process); GO:0040035 "hermaphrodite genitalia development" (biological_process); GO:0040007 "growth" (biological_process); GO:0002119 "nematode larval development" (biological_process)
Contig448	GO:0007126 "meiosis" (biological_process); GO:0009792 "embryonic development ending in birth or egg hatching" (biological_process); GO:0002119 "nematode larval development" (biological_process)
Contig449	no GO assignment
Contig450	GO:0002119 "nematode larval development" (biological_process); GO:0000003 "reproduction" (biological_process)
Contig451	GO:0005070 "SH3/SH2 adaptor activity" (molecular_function); GO:0005096 "GTPase activator activity" (molecular_function)
Contig452	GO:0008380 "RNA splicing" (biological_process); GO:0006397 "mRNA processing" (biological_process); GO:0031202 "RNA splicing factor activity, transesterification mechanism" (molecular_function); GO:0005622 "intracellular" (cellular_component); GO:0003676 "nucleic acid binding" (molecular_function); GO:0005681 "spliceosome" (cellular_component)
Contig453	no GO assignment
Contig454	GO:0005793 "ER-Golgi intermediate compartment" (cellular_component)
Contig455	GO:0018991 "oviposition" (biological_process); GO:0040011 "locomotion" (biological_process)
Contig456	no GO assignment
Contig457	GO:0016584 "nucleosome positioning" (biological_process); GO:0042826 "histone deacetylase binding" (molecular_function); GO:0005634 "nucleus" (cellular_component); GO:0006281 "DNA repair" (biological_process); GO:0006334 "nucleosome assembly" (biological_process); GO:0042393 "histone binding" (molecular_function); GO:0016590 "ACF complex" (cellular_component); GO:0016573 "histone acetylation" (bi…
Contig458	GO:0005515 "protein binding" (molecular_function)
Contig459	GO:0007283 "spermatogenesis" (biological_process); GO:0007286 "spermatid development" (biological_process); GO:0051640 "organelle localization" (biological_process)
Contig460	GO:0005515 "protein binding" (molecular_function); GO:0005737 "cytoplasm" (cellular_component); GO:0003723 "RNA binding" (molecular_function); GO:0003743 "translation initiation factor activity" (molecular_function); GO:0006413 "translational initiation" (biological_process)
Contig461	GO:0040010 "positive regulation of growth rate" (biological_process); GO:0009792 "embryonic development ending in birth or egg hatching" (biological_process); GO:0040007 "growth" (biological_process); GO:0002119 "nematode larval development" (biological_process); GO:0040015 "negative regulation of multicellular organism growth" (biological_process); GO:0048477 "oogenesis" (biological_process)
Contig462	GO:0040007 "growth" (biological_process); GO:0002119 "nematode larval development" (biological_process)
Contig463	GO:0009792 "embryonic development ending in birth or egg hatching" (biological_process)
Contig464	GO:0016021 "integral to membrane" (cellular_component); GO:0005786 "signal recognition particle, endoplasmic reticulum targeting" (cellular_component); GO:0005784 "translocon complex" (cellular_component); GO:0005811 "lipid particle" (cellular_component)
Contig465	GO:0009792 "embryonic development ending in birth or egg hatching" (biological_process); GO:0010171 "body morphogenesis" (biological_process); GO:0000003 "reproduction" (biological_process); GO:0040010 "positive regulation of growth rate" (biological_process); GO:0040007 "growth" (biological_process); GO:0002119 "nematode larval development" (biological_process)
Contig466	no GO assignment
Contig467	no GO assignment
Contig468	GO:0040007 "growth" (biological_process); GO:0002119 "nematode larval development" (biological_process); GO:0040010 "positive regulation of growth rate" (biological_process); GO:0009792 "embryonic development ending in birth or egg hatching" (biological_process)
Contig469	GO:0005515 "protein binding" (molecular_function)
Contig470	GO:0004239 "methionyl aminopeptidase activity" (molecular_function)
Contig471	GO:0040010 "positive regulation of growth rate" (biological_process); GO:0000003 "reproduction" (biological_process); GO:0009792 "embryonic development ending in birth or egg hatching" (biological_process); GO:0002009 "morphogenesis of an epithelium" (biological_process); GO:0010171 "body morphogenesis" (biological_process); GO:0040035 "hermaphrodite genitalia development" (biological_process); G…
Contig472	no GO assignment
Contig473	GO:0007423 "sensory organ development" (biological_process); GO:0016477 "cell migration" (biological_process); GO:0009792 "embryonic development ending in birth or egg hatching" (biological_process)
Contig474	GO:0040010 "positive regulation of growth rate" (biological_process); GO:0040011 "locomotion" (biological_process); GO:0040035 "hermaphrodite genitalia development" (biological_process); GO:0000003 "reproduction" (biological_process); GO:0040017 "positive regulation of locomotion" (biological_process)
Contig475	no GO assignment
Contig476	GO:0008612 "peptidyl-lysine modification to hypusine" (biological_process); GO:0019135 "deoxyhypusine monooxygenase activity" (molecular_function)
Contig477	GO:0000003 "reproduction" (biological_process); GO:0009792 "embryonic development ending in birth or egg hatching" (biological_process); GO:0040010 "positive regulation of growth rate" (biological_process)
Contig478	GO:0005515 "protein binding" (molecular_function)
Contig479	GO:0008270 "zinc ion binding" (molecular_function)
Contig480	GO:0040011 "locomotion" (biological_process); GO:0040010 "positive regulation of growth rate" (biological_process); GO:0002009 "morphogenesis of an epithelium" (biological_process); GO:0018996 "molting cycle, collagen and cuticulin-based cuticle" (biological_process)
Contig481	GO:0005215 "transporter activity" (molecular_function); GO:0006810 "transport" (biological_process); GO:0007588 "excretion" (biological_process); GO:0005624 "membrane fraction" (cellular_component); GO:0005887 "integral to plasma membrane" (cellular_component)
Contig482	GO:0004129 "cytochrome-c oxidase activity" (molecular_function); GO:0005743 "mitochondrial inner membrane" (cellular_component); GO:0006123 "mitochondrial electron transport, cytochrome c to oxygen" (biological_process)
Contig483	GO:0006972 "hyperosmotic response" (biological_process); GO:0006973 "intracellular accumulation of glycerol" (biological_process)
Contig484	GO:0005515 "protein binding" (molecular_function)
Contig485	GO:0040010 "positive regulation of growth rate" (biological_process); GO:0009792 "embryonic development ending in birth or egg hatching" (biological_process); GO:0000003 "reproduction" (biological_process); GO:0040007 "growth" (biological_process); GO:0002119 "nematode larval development" (biological_process); GO:0040011 "locomotion" (biological_process)
Contig486	GO:0040010 "positive regulation of growth rate" (biological_process); GO:0009792 "embryonic development ending in birth or egg hatching" (biological_process); GO:0040007 "growth" (biological_process); GO:0002119 "nematode larval development" (biological_process)
Contig487	GO:0005515 "protein binding" (molecular_function); GO:0008430 "selenium binding" (molecular_function); GO:0051084 "'de novo' posttranslational protein folding" (biological_process); GO:0005788 "endoplasmic reticulum lumen" (cellular_component)
Contig488	GO:0040010 "positive regulation of growth rate" (biological_process); GO:0009792 "embryonic development ending in birth or egg hatching" (biological_process); GO:0009790 "embryonic development" (biological_process); GO:0001703 "gastrulation with mouth forming first" (biological_process); GO:0040007 "growth" (biological_process); GO:0002119 "nematode larval development" (biological_process); GO:00…
Contig489	no GO assignment
Contig490	GO:0000003 "reproduction" (biological_process); GO:0040007 "growth" (biological_process); GO:0002119 "nematode larval development" (biological_process)
Contig491	GO:0005515 "protein binding" (molecular_function)
Contig492	no GO assignment
Contig493	GO:0009792 "embryonic development ending in birth or egg hatching" (biological_process); GO:0040035 "hermaphrodite genitalia development" (biological_process); GO:0040027 "negative regulation of vulval development" (biological_process); GO:0000003 "reproduction" (biological_process); GO:0040011 "locomotion" (biological_process); GO:0040010 "positive regulation of growth rate" (biological_process)
Contig494	GO:0040007 "growth" (biological_process); GO:0002119 "nematode larval development" (biological_process); GO:0040010 "positive regulation of growth rate" (biological_process); GO:0000003 "reproduction" (biological_process); GO:0009792 "embryonic development ending in birth or egg hatching" (biological_process)
Contig495	GO:0040010 "positive regulation of growth rate" (biological_process); GO:0018991 "oviposition" (biological_process); GO:0008406 "gonad development" (biological_process); GO:0000003 "reproduction" (biological_process); GO:0040007 "growth" (biological_process); GO:0002119 "nematode larval development" (biological_process)
Contig496	GO:0009792 "embryonic development ending in birth or egg hatching" (biological_process); GO:0040007 "growth" (biological_process); GO:0002119 "nematode larval development" (biological_process); GO:0040010 "positive regulation of growth rate" (biological_process); GO:0040019 "positive regulation of embryonic development" (biological_process); GO:0040035 "hermaphrodite genitalia development" (biolo…
Contig497	GO:0008150 "biological_process" (biological_process); GO:0003674 "molecular_function" (molecular_function); GO:0005575 "cellular_component" (cellular_component)
Contig498	GO:0005575 "cellular_component" (cellular_component); GO:0008150 "biological_process" (biological_process); GO:0003674 "molecular_function" (molecular_function)
Contig499	GO:0004032 "aldehyde reductase activity" (molecular_function)
Contig500	GO:0040007 "growth" (biological_process); GO:0002119 "nematode larval development" (biological_process); GO:0000003 "reproduction" (biological_process); GO:0018996 "molting cycle, collagen and cuticulin-based cuticle" (biological_process)
Contig501	GO:0004021 "alanine transaminase activity" (molecular_function); GO:0006094 "gluconeogenesis" (biological_process); GO:0006807 "nitrogen compound metabolic process" (biological_process); GO:0005625 "soluble fraction" (cellular_component); GO:0005737 "cytoplasm" (cellular_component)
Contig502	GO:0003700 "transcription factor activity" (molecular_function); GO:0006355 "regulation of transcription, DNA-dependent" (biological_process); GO:0005634 "nucleus" (cellular_component); GO:0005730 "nucleolus" (cellular_component)
Contig503	GO:0009792 "embryonic development ending in birth or egg hatching" (biological_process); GO:0040011 "locomotion" (biological_process); GO:0018996 "molting cycle, collagen and cuticulin-based cuticle" (biological_process)
Contig504	no GO assignment
Contig505	GO:0005515 "protein binding" (molecular_function)
Contig506	no GO assignment
Contig507	GO:0040010 "positive regulation of growth rate" (biological_process)
Contig508	GO:0003674 "molecular_function" (molecular_function); GO:0008150 "biological_process" (biological_process); GO:0005739 "mitochondrion" (cellular_component); GO:0016021 "integral to membrane" (cellular_component)
Contig509	GO:0032027 "myosin light chain binding" (molecular_function)
Contig510	GO:0009792 "embryonic development ending in birth or egg hatching" (biological_process)
Contig511	GO:0008430 "selenium binding" (molecular_function)
Contig512	GO:0003841 "1-acylglycerol-3-phosphate O-acyltransferase activity" (molecular_function); GO:0006654 "phosphatidic acid biosynthetic process" (biological_process); GO:0005783 "endoplasmic reticulum" (cellular_component)
Contig513	GO:0005515 "protein binding" (molecular_function)
Contig514	GO:0009792 "embryonic development ending in birth or egg hatching" (biological_process)
Contig515	GO:0009792 "embryonic development ending in birth or egg hatching" (biological_process); GO:0040007 "growth" (biological_process); GO:0002119 "nematode larval development" (biological_process); GO:0000003 "reproduction" (biological_process); GO:0040010 "positive regulation of growth rate" (biological_process)
Contig516	GO:0005515 "protein binding" (molecular_function)
Contig517	GO:0040010 "positive regulation of growth rate" (biological_process); GO:0009792 "embryonic development ending in birth or egg hatching" (biological_process); GO:0002009 "morphogenesis of an epithelium" (biological_process); GO:0040011 "locomotion" (biological_process); GO:0040035 "hermaphrodite genitalia development" (biological_process); GO:0000003 "reproduction" (biological_process); GO:004000…
Contig518	no GO assignment
Contig519	GO:0040010 "positive regulation of growth rate" (biological_process); GO:0009792 "embryonic development ending in birth or egg hatching" (biological_process); GO:0010171 "body morphogenesis" (biological_process); GO:0040007 "growth" (biological_process); GO:0002119 "nematode larval development" (biological_process)
Contig520	GO:0009792 "embryonic development ending in birth or egg hatching" (biological_process); GO:0035046 "pronuclear migration" (biological_process); GO:0000003 "reproduction" (biological_process); GO:0002009 "morphogenesis of an epithelium" (biological_process); GO:0040035 "hermaphrodite genitalia development" (biological_process); GO:0040010 "positive regulation of growth rate" (biological_process)
Contig521	GO:0007005 "mitochondrion organization and biogenesis" (biological_process); GO:0045502 "dynein binding" (molecular_function); GO:0008610 "lipid biosynthetic process" (biological_process); GO:0005869 "dynactin complex" (cellular_component); GO:0005739 "mitochondrion" (cellular_component)
Contig522	GO:0009792 "embryonic development ending in birth or egg hatching" (biological_process); GO:0000003 "reproduction" (biological_process)
Contig523	GO:0015355 "secondary active monocarboxylate transmembrane transporter activity" (molecular_function)
Contig524	GO:0000003 "reproduction" (biological_process)
Contig525	GO:0005515 "protein binding" (molecular_function); GO:0007166 "cell surface receptor linked signal transduction" (biological_process); GO:0008624 "induction of apoptosis by extracellular signals" (biological_process); GO:0005624 "membrane fraction" (cellular_component); GO:0005829 "cytosol" (cellular_component)
Contig526	no GO assignment
Contig527	GO:0000166 "nucleotide binding" (molecular_function); GO:0004197 "cysteine-type endopeptidase activity" (molecular_function); GO:0005515 "protein binding" (molecular_function); GO:0007155 "cell adhesion" (biological_process); GO:0007443 "Malpighian tubule morphogenesis" (biological_process); GO:0005604 "basement membrane" (cellular_component)
Contig528	GO:0040010 "positive regulation of growth rate" (biological_process); GO:0009792 "embryonic development ending in birth or egg hatching" (biological_process); GO:0002119 "nematode larval development" (biological_process); GO:0010171 "body morphogenesis" (biological_process); GO:0040007 "growth" (biological_process); GO:0035046 "pronuclear migration" (biological_process); GO:0000578 "embryonic axi…
Contig529	GO:0040013 "negative regulation of locomotion" (biological_process)
Contig530	GO:0009792 "embryonic development ending in birth or egg hatching" (biological_process); GO:0040007 "growth" (biological_process); GO:0002119 "nematode larval development" (biological_process); GO:0040010 "positive regulation of growth rate" (biological_process); GO:0040011 "locomotion" (biological_process); GO:0000003 "reproduction" (biological_process)
Contig531	GO:0000003 "reproduction" (biological_process)
Contig532	GO:0005515 "protein binding" (molecular_function)
Contig533	no GO assignment
Contig534	no GO assignment
Contig535	GO:0040007 "growth" (biological_process); GO:0002119 "nematode larval development" (biological_process); GO:0040011 "locomotion" (biological_process)
Contig536	GO:0008150 "biological_process" (biological_process); GO:0003674 "molecular_function" (molecular_function)
Contig537	no GO assignment
Contig538	GO:0016556 "mRNA modification" (biological_process); GO:0005737 "cytoplasm" (cellular_component); GO:0005634 "nucleus" (cellular_component); GO:0005515 "protein binding" (molecular_function); GO:0051082 "unfolded protein binding" (molecular_function)
Contig539	GO:0040010 "positive regulation of growth rate" (biological_process); GO:0009792 "embryonic development ending in birth or egg hatching" (biological_process); GO:0010171 "body morphogenesis" (biological_process); GO:0000003 "reproduction" (biological_process); GO:0040035 "hermaphrodite genitalia development" (biological_process); GO:0040007 "growth" (biological_process); GO:0002119 "nematode larv…
Contig540	GO:0040011 "locomotion" (biological_process)
Contig541	GO:0000003 "reproduction" (biological_process); GO:0009792 "embryonic development ending in birth or egg hatching" (biological_process); GO:0040018 "positive regulation of multicellular organism growth" (biological_process); GO:0040011 "locomotion" (biological_process)
Contig542	no GO assignment
Contig543	GO:0005730 "nucleolus" (cellular_component); GO:0005515 "protein binding" (molecular_function); GO:0007004 "telomere maintenance via telomerase" (biological_process); GO:0000781 "chromosome, telomeric region" (cellular_component)
Contig544	GO:0040010 "positive regulation of growth rate" (biological_process)
Contig545	GO:0040010 "positive regulation of growth rate" (biological_process); GO:0002119 "nematode larval development" (biological_process); GO:0010171 "body morphogenesis" (biological_process); GO:0040011 "locomotion" (biological_process); GO:0000003 "reproduction" (biological_process); GO:0040007 "growth" (biological_process); GO:0009792 "embryonic development ending in birth or egg hatching" (biologic…
Contig546	GO:0009792 "embryonic development ending in birth or egg hatching" (biological_process)
Contig547	GO:0018991 "oviposition" (biological_process); GO:0040011 "locomotion" (biological_process); GO:0040017 "positive regulation of locomotion" (biological_process); GO:0040010 "positive regulation of growth rate" (biological_process); GO:0002119 "nematode larval development" (biological_process); GO:0030240 "muscle thin filament assembly" (biological_process); GO:0040012 "regulation of locomotion" (…
Contig548	GO:0040010 "positive regulation of growth rate" (biological_process); GO:0009792 "embryonic development ending in birth or egg hatching" (biological_process); GO:0040007 "growth" (biological_process); GO:0002119 "nematode larval development" (biological_process); GO:0000003 "reproduction" (biological_process)
Contig549	GO:0004775 "succinate-CoA ligase (ADP-forming) activity" (molecular_function); GO:0005515 "protein binding" (molecular_function); GO:0006781 "succinyl-CoA pathway" (biological_process); GO:0005739 "mitochondrion" (cellular_component)
Contig550	GO:0040007 "growth" (biological_process); GO:0002119 "nematode larval development" (biological_process); GO:0040017 "positive regulation of locomotion" (biological_process); GO:0040011 "locomotion" (biological_process); GO:0040035 "hermaphrodite genitalia development" (biological_process); GO:0000003 "reproduction" (biological_process)
Contig551	GO:0002009 "morphogenesis of an epithelium" (biological_process); GO:0018991 "oviposition" (biological_process); GO:0000003 "reproduction" (biological_process); GO:0040035 "hermaphrodite genitalia development" (biological_process)
Contig552	GO:0009792 "embryonic development ending in birth or egg hatching" (biological_process); GO:0002119 "nematode larval development" (biological_process); GO:0010171 "body morphogenesis" (biological_process); GO:0040011 "locomotion" (biological_process); GO:0040007 "growth" (biological_process); GO:0018996 "molting cycle, collagen and cuticulin-based cuticle" (biological_process); GO:0040010 "positi…
Contig553	GO:0006374 "nuclear mRNA splicing via U2-type spliceosome" (biological_process); GO:0030629 "U6 snRNA 3'-end binding" (molecular_function); GO:0046540 "U4/U6 x U5 tri-snRNP complex" (cellular_component)
Contig554	GO:0006120 "mitochondrial electron transport, NADH to ubiquinone" (biological_process); GO:0008137 "NADH dehydrogenase (ubiquinone) activity" (molecular_function)
Contig555	GO:0040018 "positive regulation of multicellular organism growth" (biological_process); GO:0010171 "body morphogenesis" (biological_process); GO:0018991 "oviposition" (biological_process); GO:0040011 "locomotion" (biological_process); GO:0040002 "collagen and cuticulin-based cuticle development" (biological_process); GO:0040010 "positive regulation of growth rate" (biological_process)
Contig556	no GO assignment
Contig557	GO:0009792 "embryonic development ending in birth or egg hatching" (biological_process); GO:0040010 "positive regulation of growth rate" (biological_process); GO:0040007 "growth" (biological_process); GO:0002119 "nematode larval development" (biological_process); GO:0006120 "mitochondrial electron transport, NADH to ubiquinone" (biological_process); GO:0042493 "response to drug" (biological_proce…
Contig558	GO:0005515 "protein binding" (molecular_function)
Contig559	GO:0005515 "protein binding" (molecular_function)
Contig560	GO:0009792 "embryonic development ending in birth or egg hatching" (biological_process); GO:0002119 "nematode larval development" (biological_process); GO:0010171 "body morphogenesis" (biological_process); GO:0040011 "locomotion" (biological_process); GO:0040035 "hermaphrodite genitalia development" (biological_process)
Contig561	GO:0009792 "embryonic development ending in birth or egg hatching" (biological_process); GO:0000003 "reproduction" (biological_process); GO:0040007 "growth" (biological_process); GO:0002119 "nematode larval development" (biological_process)
Contig562	GO:0040010 "positive regulation of growth rate" (biological_process); GO:0000003 "reproduction" (biological_process)
Contig563	GO:0009792 "embryonic development ending in birth or egg hatching" (biological_process)
Contig564	GO:0003674 "molecular_function" (molecular_function); GO:0006686 "sphingomyelin biosynthetic process" (biological_process); GO:0016021 "integral to membrane" (cellular_component)
Contig565	GO:0008299 "isoprenoid biosynthetic process" (biological_process); GO:0003824 "catalytic activity" (molecular_function); GO:0016405 "CoA-ligase activity" (molecular_function); GO:0008152 "metabolic process" (biological_process)
Contig566	no GO assignment
Contig567	GO:0040010 "positive regulation of growth rate" (biological_process); GO:0009792 "embryonic development ending in birth or egg hatching" (biological_process)
Contig568	GO:0040010 "positive regulation of growth rate" (biological_process); GO:0009792 "embryonic development ending in birth or egg hatching" (biological_process); GO:0040007 "growth" (biological_process); GO:0002119 "nematode larval development" (biological_process)
Contig569	GO:0017124 "SH3 domain binding" (molecular_function); GO:0007265 "Ras protein signal transduction" (biological_process); GO:0016318 "ommatidial rotation" (biological_process); GO:0001752 "compound eye photoreceptor fate commitment" (biological_process); GO:0003729 "mRNA binding" (molecular_function); GO:0005515 "protein binding" (molecular_function); GO:0005829 "cytosol" (cellular_component); GO:…
Contig570	GO:0005575 "cellular_component" (cellular_component)
Contig571	GO:0016301 "kinase activity" (molecular_function)
Contig572	GO:0010171 "body morphogenesis" (biological_process); GO:0040011 "locomotion" (biological_process); GO:0002119 "nematode larval development" (biological_process); GO:0040007 "growth" (biological_process); GO:0009792 "embryonic development ending in birth or egg hatching" (biological_process)
Contig573	GO:0005515 "protein binding" (molecular_function); GO:0008047 "enzyme activator activity" (molecular_function); GO:0006886 "intracellular protein transport" (biological_process); GO:0005764 "lysosome" (cellular_component); GO:0005783 "endoplasmic reticulum" (cellular_component)
Contig574	GO:0005625 "soluble fraction" (cellular_component); GO:0019717 "synaptosome" (cellular_component); GO:0007268 "synaptic transmission" (biological_process)
Contig575	GO:0005515 "protein binding" (molecular_function)
Contig576	GO:0005515 "protein binding" (molecular_function)
Contig577	GO:0005575 "cellular_component" (cellular_component)
Contig578	no GO assignment
Contig579	no GO assignment
Contig580	GO:0009792 "embryonic development ending in birth or egg hatching" (biological_process)
Contig581	no GO assignment
Contig582	GO:0005515 "protein binding" (molecular_function)
Contig583	no GO assignment
Contig584	GO:0005509 "calcium ion binding" (molecular_function); GO:0005515 "protein binding" (molecular_function); GO:0007165 "signal transduction" (biological_process); GO:0008544 "epidermis development" (biological_process)
Contig585	no GO assignment
Contig586	GO:0009792 "embryonic development ending in birth or egg hatching" (biological_process); GO:0000003 "reproduction" (biological_process); GO:0040007 "growth" (biological_process); GO:0002119 "nematode larval development" (biological_process); GO:0040011 "locomotion" (biological_process)
Contig587	GO:0005730 "nucleolus" (cellular_component)
Contig588	GO:0009792 "embryonic development ending in birth or egg hatching" (biological_process)
Contig589	GO:0040010 "positive regulation of growth rate" (biological_process); GO:0009792 "embryonic development ending in birth or egg hatching" (biological_process); GO:0040007 "growth" (biological_process); GO:0002119 "nematode larval development" (biological_process); GO:0040011 "locomotion" (biological_process); GO:0030421 "defecation" (biological_process); GO:0005622 "intracellular" (cellular_compon…
Contig590	GO:0005515 "protein binding" (molecular_function); GO:0008481 "sphinganine kinase activity" (molecular_function); GO:0017016 "Ras GTPase binding" (molecular_function); GO:0006669 "sphinganine-1-phosphate biosynthetic process" (biological_process); GO:0006916 "anti-apoptosis" (biological_process); GO:0008283 "cell proliferation" (biological_process); GO:0005624 "membrane fraction" (cellular_compon…
Contig591	GO:0040010 "positive regulation of growth rate" (biological_process)
Contig592	GO:0005515 "protein binding" (molecular_function)
Contig593	GO:0002119 "nematode larval development" (biological_process); GO:0040011 "locomotion" (biological_process); GO:0000003 "reproduction" (biological_process); GO:0040035 "hermaphrodite genitalia development" (biological_process); GO:0009790 "embryonic development" (biological_process); GO:0030042 "actin filament depolymerization" (biological_process); GO:0030240 "muscle thin filament assembly" (bio…
Contig594	GO:0009792 "embryonic development ending in birth or egg hatching" (biological_process); GO:0000003 "reproduction" (biological_process); GO:0040011 "locomotion" (biological_process); GO:0035046 "pronuclear migration" (biological_process); GO:0018991 "oviposition" (biological_process); GO:0002119 "nematode larval development" (biological_process); GO:0009790 "embryonic development" (biological_pro…
Contig595	GO:0005515 "protein binding" (molecular_function)
Contig596	GO:0009792 "embryonic development ending in birth or egg hatching" (biological_process); GO:0000003 "reproduction" (biological_process); GO:0040007 "growth" (biological_process); GO:0002119 "nematode larval development" (biological_process)
Contig597	GO:0003674 "molecular_function" (molecular_function); GO:0005575 "cellular_component" (cellular_component); GO:0008150 "biological_process" (biological_process)
Contig598	GO:0040002 "collagen and cuticulin-based cuticle development" (biological_process); GO:0010171 "body morphogenesis" (biological_process); GO:0009792 "embryonic development ending in birth or egg hatching" (biological_process); GO:0040010 "positive regulation of growth rate" (biological_process); GO:0040015 "negative regulation of multicellular organism growth" (biological_process)
Contig599	no GO assignment
Contig600	GO:0008340 "determination of adult life span" (biological_process)
Contig601	no GO assignment
Contig602	GO:0042802 "identical protein binding" (molecular_function)
Contig603	GO:0008340 "determination of adult life span" (biological_process)
Contig604	GO:0005634 "nucleus" (cellular_component); GO:0005515 "protein binding" (molecular_function); GO:0003677 "DNA binding" (molecular_function)
Contig605	GO:0005634 "nucleus" (cellular_component); GO:0005669 "transcription factor TFIID complex" (cellular_component); GO:0005515 "protein binding" (molecular_function); GO:0016251 "general RNA polymerase II transcription factor activity" (molecular_function); GO:0006355 "regulation of transcription, DNA-dependent" (biological_process)
Contig606	GO:0040010 "positive regulation of growth rate" (biological_process)
Contig607	GO:0040010 "positive regulation of growth rate" (biological_process); GO:0009792 "embryonic development ending in birth or egg hatching" (biological_process)
Contig608	GO:0005484 "SNAP receptor activity" (molecular_function); GO:0008565 "protein transporter activity" (molecular_function); GO:0016192 "vesicle-mediated transport" (biological_process); GO:0042147 "retrograde transport, endosome to Golgi" (biological_process); GO:0031201 "SNARE complex" (cellular_component)
Contig609	GO:0009792 "embryonic development ending in birth or egg hatching" (biological_process); GO:0040010 "positive regulation of growth rate" (biological_process); GO:0010171 "body morphogenesis" (biological_process); GO:0000003 "reproduction" (biological_process)
Contig610	GO:0005576 "extracellular region" (cellular_component); GO:0040002 "collagen and cuticulin-based cuticle development" (biological_process); GO:0042302 "structural constituent of cuticle" (molecular_function)
Contig611	no GO assignment
Contig612	GO:0005515 "protein binding" (molecular_function)
Contig613	no GO assignment
Contig614	no GO assignment
Contig615	GO:0010171 "body morphogenesis" (biological_process); GO:0040015 "negative regulation of multicellular organism growth" (biological_process); GO:0018996 "molting cycle, collagen and cuticulin-based cuticle" (biological_process); GO:0040002 "collagen and cuticulin-based cuticle development" (biological_process); GO:0042395 "ecdysis, collagen and cuticulin-based cuticle" (biological_process)
Contig616	GO:0005515 "protein binding" (molecular_function)
Contig617	GO:0005515 "protein binding" (molecular_function)
Contig618	GO:0005515 "protein binding" (molecular_function)
Contig619	GO:0005575 "cellular_component" (cellular_component)
Contig620	GO:0008340 "determination of adult life span" (biological_process)
Contig621	no GO assignment
Contig622	GO:0005515 "protein binding" (molecular_function)
Contig623	GO:0005615 "extracellular space" (cellular_component)
Contig624	GO:0040010 "positive regulation of growth rate" (biological_process); GO:0009792 "embryonic development ending in birth or egg hatching" (biological_process); GO:0040007 "growth" (biological_process); GO:0002119 "nematode larval development" (biological_process)
Contig625	GO:0000003 "reproduction" (biological_process); GO:0009792 "embryonic development ending in birth or egg hatching" (biological_process); GO:0040007 "growth" (biological_process); GO:0002119 "nematode larval development" (biological_process); GO:0040010 "positive regulation of growth rate" (biological_process)
Contig626	GO:0008340 "determination of adult life span" (biological_process)
Contig627	GO:0008340 "determination of adult life span" (biological_process)
Contig628	GO:0005515 "protein binding" (molecular_function); GO:0008047 "enzyme activator activity" (molecular_function); GO:0006886 "intracellular protein transport" (biological_process); GO:0005764 "lysosome" (cellular_component); GO:0005783 "endoplasmic reticulum" (cellular_component)
Contig629	GO:0009792 "embryonic development ending in birth or egg hatching" (biological_process); GO:0002119 "nematode larval development" (biological_process); GO:0040011 "locomotion" (biological_process); GO:0000003 "reproduction" (biological_process); GO:0018996 "molting cycle, collagen and cuticulin-based cuticle" (biological_process); GO:0009790 "embryonic development" (biological_process)
Contig630	GO:0005575 "cellular_component" (cellular_component); GO:0008150 "biological_process" (biological_process); GO:0003674 "molecular_function" (molecular_function)
Contig631	GO:0005515 "protein binding" (molecular_function)
Contig632	GO:0040007 "growth" (biological_process); GO:0002119 "nematode larval development" (biological_process); GO:0040010 "positive regulation of growth rate" (biological_process); GO:0009792 "embryonic development ending in birth or egg hatching" (biological_process); GO:0007031 "peroxisome organization and biogenesis" (biological_process)
Contig633	no GO assignment
Contig634	GO:0005515 "protein binding" (molecular_function)
Contig635	GO:0005515 "protein binding" (molecular_function)
Contig636	GO:0005576 "extracellular region" (cellular_component); GO:0005764 "lysosome" (cellular_component)
Contig637	no GO assignment
Contig638	GO:0009792 "embryonic development ending in birth or egg hatching" (biological_process); GO:0035046 "pronuclear migration" (biological_process); GO:0007635 "chemosensory behavior" (biological_process)
Contig639	GO:0040007 "growth" (biological_process); GO:0002119 "nematode larval development" (biological_process); GO:0040010 "positive regulation of growth rate" (biological_process); GO:0009792 "embryonic development ending in birth or egg hatching" (biological_process); GO:0000003 "reproduction" (biological_process)
Contig640	GO:0000003 "reproduction" (biological_process)
Contig641	GO:0040010 "positive regulation of growth rate" (biological_process)
Contig642	GO:0000003 "reproduction" (biological_process); GO:0040010 "positive regulation of growth rate" (biological_process); GO:0009792 "embryonic development ending in birth or egg hatching" (biological_process); GO:0008340 "determination of adult life span" (biological_process); GO:0010171 "body morphogenesis" (biological_process); GO:0040007 "growth" (biological_process); GO:0002119 "nematode larval …
Contig643	no GO assignment
Contig644	GO:0005515 "protein binding" (molecular_function)
Contig645	GO:0040010 "positive regulation of growth rate" (biological_process); GO:0000003 "reproduction" (biological_process)
Contig646	GO:0046949 "acyl-CoA biosynthetic process" (biological_process); GO:0001676 "long-chain fatty acid metabolic process" (biological_process); GO:0045289 "luciferin monooxygenase activity" (molecular_function); GO:0004467 "long-chain-fatty-acid-CoA ligase activity" (molecular_function); GO:0006637 "acyl-CoA metabolic process" (biological_process); GO:0004321 "fatty-acyl-CoA synthase activity" (molec…
Contig647	GO:0004602 "glutathione peroxidase activity" (molecular_function); GO:0004601 "peroxidase activity" (molecular_function); GO:0006982 "response to lipid hydroperoxide" (biological_process); GO:0005737 "cytoplasm" (cellular_component); GO:0005739 "mitochondrion" (cellular_component)
Contig648	no GO assignment
Contig649	GO:0009792 "embryonic development ending in birth or egg hatching" (biological_process); GO:0000003 "reproduction" (biological_process); GO:0040007 "growth" (biological_process); GO:0002119 "nematode larval development" (biological_process)
Contig650	GO:0040010 "positive regulation of growth rate" (biological_process); GO:0009792 "embryonic development ending in birth or egg hatching" (biological_process); GO:0040018 "positive regulation of multicellular organism growth" (biological_process); GO:0000003 "reproduction" (biological_process)
Contig651	GO:0009792 "embryonic development ending in birth or egg hatching" (biological_process)
Contig652	GO:0040010 "positive regulation of growth rate" (biological_process); GO:0040019 "positive regulation of embryonic development" (biological_process); GO:0009792 "embryonic development ending in birth or egg hatching" (biological_process); GO:0040007 "growth" (biological_process); GO:0002119 "nematode larval development" (biological_process); GO:0000003 "reproduction" (biological_process)
Contig653	GO:0040010 "positive regulation of growth rate" (biological_process); GO:0000003 "reproduction" (biological_process); GO:0009792 "embryonic development ending in birth or egg hatching" (biological_process); GO:0040007 "growth" (biological_process); GO:0002119 "nematode larval development" (biological_process)
Contig654	GO:0004749 "ribose phosphate diphosphokinase activity" (molecular_function)
Contig655	GO:0005529 "sugar binding" (molecular_function); GO:0005886 "plasma membrane" (cellular_component)
Contig656	GO:0000003 "reproduction" (biological_process); GO:0002119 "nematode larval development" (biological_process); GO:0040007 "growth" (biological_process); GO:0040035 "hermaphrodite genitalia development" (biological_process); GO:0009792 "embryonic development ending in birth or egg hatching" (biological_process); GO:0000910 "cytokinesis" (biological_process); GO:0009790 "embryonic development" (bio…
Contig657	GO:0047429 "nucleoside-triphosphate diphosphatase activity" (molecular_function)
Contig658	GO:0000184 "mRNA catabolic process, nonsense-mediated decay" (biological_process); GO:0016246 "RNA interference" (biological_process); GO:0030538 "embryonic genitalia morphogenesis" (biological_process); GO:0008601 "protein phosphatase type 2A regulator activity" (molecular_function)
Contig659	GO:0040010 "positive regulation of growth rate" (biological_process); GO:0009792 "embryonic development ending in birth or egg hatching" (biological_process); GO:0010171 "body morphogenesis" (biological_process); GO:0002009 "morphogenesis of an epithelium" (biological_process); GO:0040011 "locomotion" (biological_process); GO:0040035 "hermaphrodite genitalia development" (biological_process); GO:…
Contig660	no GO assignment
Contig661	no GO assignment
Contig662	GO:0040011 "locomotion" (biological_process); GO:0040017 "positive regulation of locomotion" (biological_process); GO:0000003 "reproduction" (biological_process); GO:0009792 "embryonic development ending in birth or egg hatching" (biological_process); GO:0040010 "positive regulation of growth rate" (biological_process); GO:0045214 "sarcomere organization" (biological_process); GO:0018991 "oviposi…
Contig663	GO:0005515 "protein binding" (molecular_function)
Contig664	GO:0004467 "long-chain-fatty-acid-CoA ligase activity" (molecular_function); GO:0006631 "fatty acid metabolic process" (biological_process)
Contig665	no GO assignment
Contig666	GO:0009792 "embryonic development ending in birth or egg hatching" (biological_process)
Contig667	GO:0000003 "reproduction" (biological_process); GO:0009792 "embryonic development ending in birth or egg hatching" (biological_process)
Contig668	GO:0005515 "protein binding" (molecular_function)
Contig669	GO:0009792 "embryonic development ending in birth or egg hatching" (biological_process); GO:0010171 "body morphogenesis" (biological_process); GO:0040011 "locomotion" (biological_process); GO:0040035 "hermaphrodite genitalia development" (biological_process)
Contig670	GO:0000003 "reproduction" (biological_process); GO:0009792 "embryonic development ending in birth or egg hatching" (biological_process)
Contig671	GO:0040010 "positive regulation of growth rate" (biological_process); GO:0040007 "growth" (biological_process); GO:0002119 "nematode larval development" (biological_process); GO:0009792 "embryonic development ending in birth or egg hatching" (biological_process)
Contig672	no GO assignment
Contig673	GO:0009792 "embryonic development ending in birth or egg hatching" (biological_process)
Contig674	no GO assignment
Contig675	no GO assignment
Contig676	no GO assignment
Contig677	GO:0005622 "intracellular" (cellular_component); GO:0005840 "ribosome" (cellular_component); GO:0003735 "structural constituent of ribosome" (molecular_function); GO:0006412 "translation" (biological_process)
Contig678	no GO assignment
Contig679	no GO assignment
Contig680	GO:0003674 "molecular_function" (molecular_function); GO:0005575 "cellular_component" (cellular_component); GO:0008150 "biological_process" (biological_process)
Contig681	GO:0005515 "protein binding" (molecular_function)
Contig682	GO:0000082 "G1/S transition of mitotic cell cycle" (biological_process); GO:0005634 "nucleus" (cellular_component); GO:0007088 "regulation of mitosis" (biological_process); GO:0016538 "cyclin-dependent protein kinase regulator activity" (molecular_function)
Contig683	GO:0005515 "protein binding" (molecular_function)
Contig684	GO:0008526 "phosphatidylinositol transporter activity" (molecular_function)
Contig685	GO:0005515 "protein binding" (molecular_function)
Contig686	GO:0005515 "protein binding" (molecular_function)
Contig687	GO:0005515 "protein binding" (molecular_function)
Contig688	GO:0040010 "positive regulation of growth rate" (biological_process); GO:0000003 "reproduction" (biological_process); GO:0002119 "nematode larval development" (biological_process); GO:0009792 "embryonic development ending in birth or egg hatching" (biological_process)
Contig689	GO:0040010 "positive regulation of growth rate" (biological_process); GO:0009792 "embryonic development ending in birth or egg hatching" (biological_process); GO:0010171 "body morphogenesis" (biological_process); GO:0040007 "growth" (biological_process); GO:0002119 "nematode larval development" (biological_process)
Contig690	GO:0009792 "embryonic development ending in birth or egg hatching" (biological_process); GO:0040007 "growth" (biological_process); GO:0002119 "nematode larval development" (biological_process); GO:0040011 "locomotion" (biological_process)
Contig691	no GO assignment
Contig692	no GO assignment
Contig693	GO:0009792 "embryonic development ending in birth or egg hatching" (biological_process)
Contig694	no GO assignment
Contig695	GO:0009792 "embryonic development ending in birth or egg hatching" (biological_process); GO:0040035 "hermaphrodite genitalia development" (biological_process); GO:0000003 "reproduction" (biological_process)
Contig696	GO:0005353 "fructose transmembrane transporter activity" (molecular_function); GO:0005355 "glucose transmembrane transporter activity" (molecular_function); GO:0005975 "carbohydrate metabolic process" (biological_process); GO:0015755 "fructose transport" (biological_process); GO:0015758 "glucose transport" (biological_process); GO:0005886 "plasma membrane" (cellular_component)
Contig697	GO:0040007 "growth" (biological_process); GO:0002119 "nematode larval development" (biological_process)
Contig698	no GO assignment
Contig699	GO:0009792 "embryonic development ending in birth or egg hatching" (biological_process)
Contig700	GO:0007610 "behavior" (biological_process); GO:0048471 "perinuclear region of cytoplasm" (cellular_component); GO:0003674 "molecular_function" (molecular_function)
Contig701	GO:0005739 "mitochondrion" (cellular_component); GO:0005743 "mitochondrial inner membrane" (cellular_component); GO:0016740 "transferase activity" (molecular_function); GO:0004602 "glutathione peroxidase activity" (molecular_function); GO:0004364 "glutathione transferase activity" (molecular_function); GO:0006605 "protein targeting" (biological_process); GO:0006749 "glutathione metabolic process"…
Contig702	GO:0040007 "growth" (biological_process); GO:0002119 "nematode larval development" (biological_process); GO:0002009 "morphogenesis of an epithelium" (biological_process); GO:0000003 "reproduction" (biological_process); GO:0009792 "embryonic development ending in birth or egg hatching" (biological_process)
Contig703	no GO assignment
Contig704	no GO assignment
Contig705	GO:0040010 "positive regulation of growth rate" (biological_process)
Contig706	no GO assignment
Contig707	GO:0005737 "cytoplasm" (cellular_component)
Contig708	no GO assignment
Contig709	GO:0008134 "transcription factor binding" (molecular_function); GO:0008270 "zinc ion binding" (molecular_function); GO:0017136 "NAD-dependent histone deacetylase activity" (molecular_function); GO:0035035 "histone acetyltransferase binding" (molecular_function); GO:0042826 "histone deacetylase binding" (molecular_function); GO:0042903 "tubulin deacetylase activity" (molecular_function); GO:004313…
Contig710	GO:0009792 "embryonic development ending in birth or egg hatching" (biological_process); GO:0018991 "oviposition" (biological_process); GO:0008340 "determination of adult life span" (biological_process); GO:0043053 "dauer entry" (biological_process)
Contig711	GO:0004648 "phosphoserine transaminase activity" (molecular_function); GO:0006564 "L-serine biosynthetic process" (biological_process); GO:0008615 "pyridoxine biosynthetic process" (biological_process)
Contig712	GO:0005575 "cellular_component" (cellular_component)
Contig713	GO:0009792 "embryonic development ending in birth or egg hatching" (biological_process)
Contig714	GO:0005515 "protein binding" (molecular_function)
Contig715	no GO assignment
Contig716	GO:0005515 "protein binding" (molecular_function)
Contig717	GO:0040027 "negative regulation of vulval development" (biological_process)
Contig718	GO:0005198 "structural molecule activity" (molecular_function); GO:0005509 "calcium ion binding" (molecular_function)
Contig719	GO:0000003 "reproduction" (biological_process)
Contig720	GO:0040010 "positive regulation of growth rate" (biological_process); GO:0000003 "reproduction" (biological_process); GO:0040007 "growth" (biological_process); GO:0002119 "nematode larval development" (biological_process); GO:0016477 "cell migration" (biological_process); GO:0008406 "gonad development" (biological_process); GO:0040035 "hermaphrodite genitalia development" (biological_process); GO…
Contig721	GO:0009792 "embryonic development ending in birth or egg hatching" (biological_process)
Contig722	GO:0009792 "embryonic development ending in birth or egg hatching" (biological_process)
Contig723	no GO assignment
Contig724	GO:0040010 "positive regulation of growth rate" (biological_process)
Contig725	GO:0005515 "protein binding" (molecular_function)
Contig726	no GO assignment
Contig727	GO:0009792 "embryonic development ending in birth or egg hatching" (biological_process); GO:0040007 "growth" (biological_process); GO:0002119 "nematode larval development" (biological_process); GO:0000003 "reproduction" (biological_process); GO:0018996 "molting cycle, collagen and cuticulin-based cuticle" (biological_process)
Contig728	no GO assignment
Contig729	GO:0005515 "protein binding" (molecular_function); GO:0031698 "beta-2 adrenergic receptor binding" (molecular_function); GO:0006461 "protein complex assembly" (biological_process); GO:0032415 "regulation of sodium:hydrogen antiporter activity" (biological_process); GO:0015629 "actin cytoskeleton" (cellular_component)
Contig730	GO:0006548 "histidine catabolic process" (biological_process); GO:0016153 "urocanate hydratase activity" (molecular_function)
Contig731	GO:0005515 "protein binding" (molecular_function)
Contig732	no GO assignment
Contig733	GO:0005575 "cellular_component" (cellular_component); GO:0003674 "molecular_function" (molecular_function); GO:0008150 "biological_process" (biological_process)
Contig734	GO:0040010 "positive regulation of growth rate" (biological_process)
Contig735	GO:0005575 "cellular_component" (cellular_component); GO:0008150 "biological_process" (biological_process); GO:0003674 "molecular_function" (molecular_function)
Contig736	GO:0005515 "protein binding" (molecular_function)
Contig737	GO:0003674 "molecular_function" (molecular_function); GO:0005575 "cellular_component" (cellular_component)
Contig738	no GO assignment
Contig739	no GO assignment
Contig740	no GO assignment
Contig741	GO:0010171 "body morphogenesis" (biological_process)
Contig742	GO:0000003 "reproduction" (biological_process); GO:0040011 "locomotion" (biological_process); GO:0002009 "morphogenesis of an epithelium" (biological_process); GO:0009792 "embryonic development ending in birth or egg hatching" (biological_process)
Contig743	GO:0003723 "RNA binding" (molecular_function); GO:0003735 "structural constituent of ribosome" (molecular_function); GO:0006412 "translation" (biological_process); GO:0022627 "cytosolic small ribosomal subunit" (cellular_component)
Contig744	GO:0040010 "positive regulation of growth rate" (biological_process)
Contig745	GO:0040010 "positive regulation of growth rate" (biological_process); GO:0009792 "embryonic development ending in birth or egg hatching" (biological_process); GO:0040007 "growth" (biological_process); GO:0002119 "nematode larval development" (biological_process); GO:0040011 "locomotion" (biological_process)
Contig746	GO:0009792 "embryonic development ending in birth or egg hatching" (biological_process)
Contig747	GO:0004407 "histone deacetylase activity" (molecular_function); GO:0008134 "transcription factor binding" (molecular_function); GO:0016568 "chromatin modification" (biological_process); GO:0000118 "histone deacetylase complex" (cellular_component); GO:0005634 "nucleus" (cellular_component); GO:0005737 "cytoplasm" (cellular_component)
Contig748	GO:0005575 "cellular_component" (cellular_component); GO:0008150 "biological_process" (biological_process); GO:0003674 "molecular_function" (molecular_function)
Contig749	GO:0005515 "protein binding" (molecular_function)
Contig750	GO:0005471 "ATP:ADP antiporter activity" (molecular_function); GO:0005515 "protein binding" (molecular_function); GO:0005744 "mitochondrial inner membrane presequence translocase complex" (cellular_component)
Contig751	GO:0006464 "protein modification process" (biological_process); GO:0009408 "response to heat" (biological_process); GO:0006512 "ubiquitin cycle" (biological_process); GO:0006511 "ubiquitin-dependent protein catabolic process" (biological_process); GO:0005515 "protein binding" (molecular_function); GO:0006510 "ATP-dependent proteolysis" (biological_process); GO:0006325 "establishment and/or mainte…
Contig752	GO:0009792 "embryonic development ending in birth or egg hatching" (biological_process); GO:0040007 "growth" (biological_process); GO:0002119 "nematode larval development" (biological_process)
Contig753	GO:0005778 "peroxisomal membrane" (cellular_component); GO:0005739 "mitochondrion" (cellular_component); GO:0005777 "peroxisome" (cellular_component); GO:0003997 "acyl-CoA oxidase activity" (molecular_function); GO:0007283 "spermatogenesis" (biological_process); GO:0006635 "fatty acid beta-oxidation" (biological_process)
Contig754	GO:0000003 "reproduction" (biological_process); GO:0040010 "positive regulation of growth rate" (biological_process); GO:0009792 "embryonic development ending in birth or egg hatching" (biological_process); GO:0040007 "growth" (biological_process); GO:0002119 "nematode larval development" (biological_process)
Contig755	GO:0005575 "cellular_component" (cellular_component)
Contig756	GO:0009792 "embryonic development ending in birth or egg hatching" (biological_process); GO:0040007 "growth" (biological_process); GO:0002119 "nematode larval development" (biological_process); GO:0009790 "embryonic development" (biological_process); GO:0006281 "DNA repair" (biological_process)
Contig757	GO:0005575 "cellular_component" (cellular_component)
Contig758	GO:0003674 "molecular_function" (molecular_function); GO:0005575 "cellular_component" (cellular_component); GO:0008150 "biological_process" (biological_process)
Contig759	GO:0005515 "protein binding" (molecular_function)
Contig760	GO:0040018 "positive regulation of multicellular organism growth" (biological_process); GO:0010171 "body morphogenesis" (biological_process); GO:0018991 "oviposition" (biological_process); GO:0040011 "locomotion" (biological_process); GO:0040002 "collagen and cuticulin-based cuticle development" (biological_process); GO:0040010 "positive regulation of growth rate" (biological_process)
Contig761	GO:0005575 "cellular_component" (cellular_component)
Contig762	GO:0005515 "protein binding" (molecular_function)
Contig763	GO:0040018 "positive regulation of multicellular organism growth" (biological_process); GO:0000003 "reproduction" (biological_process)
Contig764	no GO assignment
Contig765	GO:0009792 "embryonic development ending in birth or egg hatching" (biological_process); GO:0040011 "locomotion" (biological_process); GO:0000003 "reproduction" (biological_process); GO:0040035 "hermaphrodite genitalia development" (biological_process); GO:0040007 "growth" (biological_process); GO:0002119 "nematode larval development" (biological_process)
Contig766	GO:0016787 "hydrolase activity" (molecular_function)
Contig767	GO:0003674 "molecular_function" (molecular_function)
Contig768	GO:0040010 "positive regulation of growth rate" (biological_process); GO:0009792 "embryonic development ending in birth or egg hatching" (biological_process); GO:0002119 "nematode larval development" (biological_process); GO:0010171 "body morphogenesis" (biological_process); GO:0040018 "positive regulation of multicellular organism growth" (biological_process); GO:0040011 "locomotion" (biological…
Contig769	GO:0000003 "reproduction" (biological_process); GO:0009792 "embryonic development ending in birth or egg hatching" (biological_process); GO:0040007 "growth" (biological_process); GO:0002119 "nematode larval development" (biological_process)
Contig770	GO:0008327 "methyl-CpG binding" (molecular_function); GO:0003713 "transcription coactivator activity" (molecular_function); GO:0007417 "central nervous system development" (biological_process); GO:0007424 "open tracheal system development" (biological_process); GO:0005737 "cytoplasm" (cellular_component); GO:0005634 "nucleus" (cellular_component); GO:0048813 "dendrite morphogenesis" (biological_p…
Contig771	GO:0004155 "6,7-dihydropteridine reductase activity" (molecular_function)
Contig772	no GO assignment
Contig773	GO:0009792 "embryonic development ending in birth or egg hatching" (biological_process)
Contig774	GO:0005575 "cellular_component" (cellular_component)
Contig775	GO:0004467 "long-chain-fatty-acid-CoA ligase activity" (molecular_function); GO:0006631 "fatty acid metabolic process" (biological_process)
Contig776	GO:0016021 "integral to membrane" (cellular_component); GO:0006470 "protein amino acid dephosphorylation" (biological_process); GO:0008286 "insulin receptor signaling pathway" (biological_process)
Contig777	no GO assignment
Contig778	GO:0040010 "positive regulation of growth rate" (biological_process); GO:0009792 "embryonic development ending in birth or egg hatching" (biological_process); GO:0010171 "body morphogenesis" (biological_process); GO:0018991 "oviposition" (biological_process); GO:0040011 "locomotion" (biological_process); GO:0040035 "hermaphrodite genitalia development" (biological_process); GO:0040018 "positive r…
Contig779	GO:0046853 "inositol and derivative phosphorylation" (biological_process)
Contig780	GO:0005515 "protein binding" (molecular_function); GO:0008047 "enzyme activator activity" (molecular_function); GO:0006886 "intracellular protein transport" (biological_process); GO:0005764 "lysosome" (cellular_component); GO:0005783 "endoplasmic reticulum" (cellular_component)
Contig781	GO:0009792 "embryonic development ending in birth or egg hatching" (biological_process); GO:0040007 "growth" (biological_process); GO:0002119 "nematode larval development" (biological_process)
Contig782	no GO assignment
Contig783	GO:0005515 "protein binding" (molecular_function)
Contig784	GO:0005515 "protein binding" (molecular_function); GO:0005575 "cellular_component" (cellular_component); GO:0008150 "biological_process" (biological_process)
Contig785	GO:0009792 "embryonic development ending in birth or egg hatching" (biological_process); GO:0040007 "growth" (biological_process); GO:0002119 "nematode larval development" (biological_process); GO:0040011 "locomotion" (biological_process); GO:0008340 "determination of adult life span" (biological_process)
Contig786	GO:0007268 "synaptic transmission" (biological_process); GO:0003674 "molecular_function" (molecular_function)
Contig787	no GO assignment
Contig788	no GO assignment
Contig789	GO:0005515 "protein binding" (molecular_function)
Contig790	GO:0005515 "protein binding" (molecular_function)
Contig791	GO:0040011 "locomotion" (biological_process); GO:0000003 "reproduction" (biological_process); GO:0009792 "embryonic development ending in birth or egg hatching" (biological_process); GO:0002119 "nematode larval development" (biological_process); GO:0016477 "cell migration" (biological_process); GO:0008406 "gonad development" (biological_process); GO:0040017 "positive regulation of locomotion" (bi…
Contig792	GO:0005634 "nucleus" (cellular_component); GO:0005737 "cytoplasm" (cellular_component); GO:0016829 "lyase activity" (molecular_function); GO:0005515 "protein binding" (molecular_function); GO:0004505 "phenylalanine 4-monooxygenase activity" (molecular_function); GO:0003713 "transcription coactivator activity" (molecular_function); GO:0006729 "tetrahydrobiopterin biosynthetic process" (biological_…
Contig793	GO:0009792 "embryonic development ending in birth or egg hatching" (biological_process); GO:0009790 "embryonic development" (biological_process); GO:0001703 "gastrulation with mouth forming first" (biological_process); GO:0002009 "morphogenesis of an epithelium" (biological_process); GO:0040011 "locomotion" (biological_process); GO:0040035 "hermaphrodite genitalia development" (biological_process…
Contig794	no GO assignment
Contig795	GO:0005515 "protein binding" (molecular_function); GO:0005575 "cellular_component" (cellular_component); GO:0008150 "biological_process" (biological_process); GO:0008236 "serine-type peptidase activity" (molecular_function)
Contig796	no GO assignment
Contig797	GO:0005515 "protein binding" (molecular_function)
Contig798	GO:0042802 "identical protein binding" (molecular_function); GO:0005622 "intracellular" (cellular_component)
Contig799	GO:0008150 "biological_process" (biological_process); GO:0003674 "molecular_function" (molecular_function); GO:0005575 "cellular_component" (cellular_component)
Contig800	GO:0009792 "embryonic development ending in birth or egg hatching" (biological_process)
Contig801	GO:0005515 "protein binding" (molecular_function)
Contig802	GO:0003674 "molecular_function" (molecular_function); GO:0005575 "cellular_component" (cellular_component); GO:0008150 "biological_process" (biological_process)
Contig803	GO:0009792 "embryonic development ending in birth or egg hatching" (biological_process); GO:0009790 "embryonic development" (biological_process); GO:0001703 "gastrulation with mouth forming first" (biological_process); GO:0000003 "reproduction" (biological_process); GO:0051301 "cell division" (biological_process); GO:0000910 "cytokinesis" (biological_process)
Contig804	GO:0005515 "protein binding" (molecular_function)
Contig805	GO:0003674 "molecular_function" (molecular_function); GO:0005575 "cellular_component" (cellular_component); GO:0008150 "biological_process" (biological_process)
Contig806	GO:0040010 "positive regulation of growth rate" (biological_process); GO:0009792 "embryonic development ending in birth or egg hatching" (biological_process)
Contig807	GO:0010171 "body morphogenesis" (biological_process)
Contig808	GO:0040010 "positive regulation of growth rate" (biological_process); GO:0040011 "locomotion" (biological_process); GO:0002009 "morphogenesis of an epithelium" (biological_process)
Contig809	GO:0007601 "visual perception" (biological_process)
Contig810	GO:0004069 "aspartate transaminase activity" (molecular_function); GO:0006533 "aspartate catabolic process" (biological_process); GO:0015908 "fatty acid transport" (biological_process); GO:0045471 "response to ethanol" (biological_process); GO:0005739 "mitochondrion" (cellular_component); GO:0005886 "plasma membrane" (cellular_component)
Contig811	GO:0005575 "cellular_component" (cellular_component)
Contig812	GO:0005515 "protein binding" (molecular_function)
Contig813	GO:0005515 "protein binding" (molecular_function)
Contig814	GO:0005634 "nucleus" (cellular_component); GO:0005666 "DNA-directed RNA polymerase III complex" (cellular_component); GO:0005515 "protein binding" (molecular_function)
Contig815	no GO assignment
Contig816	GO:0040010 "positive regulation of growth rate" (biological_process); GO:0009792 "embryonic development ending in birth or egg hatching" (biological_process); GO:0040007 "growth" (biological_process); GO:0002119 "nematode larval development" (biological_process); GO:0040011 "locomotion" (biological_process); GO:0000003 "reproduction" (biological_process); GO:0005737 "cytoplasm" (cellular_componen…
Contig817	no GO assignment
Contig818	GO:0003939 "L-iditol 2-dehydrogenase activity" (molecular_function)
Contig819	no GO assignment
Contig820	GO:0005515 "protein binding" (molecular_function)
Contig821	GO:0008949 "oxalyl-CoA decarboxylase activity" (molecular_function)
Contig822	GO:0040007 "growth" (biological_process); GO:0002119 "nematode larval development" (biological_process); GO:0009792 "embryonic development ending in birth or egg hatching" (biological_process)
Contig823	no GO assignment
Contig824	GO:0009792 "embryonic development ending in birth or egg hatching" (biological_process); GO:0040035 "hermaphrodite genitalia development" (biological_process); GO:0000003 "reproduction" (biological_process)
Contig825	GO:0000003 "reproduction" (biological_process)
Contig826	GO:0009792 "embryonic development ending in birth or egg hatching" (biological_process); GO:0040007 "growth" (biological_process); GO:0002119 "nematode larval development" (biological_process); GO:0040011 "locomotion" (biological_process); GO:0000003 "reproduction" (biological_process); GO:0018996 "molting cycle, collagen and cuticulin-based cuticle" (biological_process)
Contig827	no GO assignment
Contig828	GO:0005634 "nucleus" (cellular_component); GO:0005739 "mitochondrion" (cellular_component); GO:0006917 "induction of apoptosis" (biological_process)
Contig829	GO:0004362 "glutathione-disulfide reductase activity" (molecular_function)
Contig830	GO:0005789 "endoplasmic reticulum membrane" (cellular_component); GO:0016021 "integral to membrane" (cellular_component); GO:0005783 "endoplasmic reticulum" (cellular_component); GO:0005794 "Golgi apparatus" (cellular_component); GO:0008565 "protein transporter activity" (molecular_function); GO:0006810 "transport" (biological_process); GO:0005515 "protein binding" (molecular_function); GO:000576…
Contig831	GO:0040010 "positive regulation of growth rate" (biological_process); GO:0002119 "nematode larval development" (biological_process); GO:0010171 "body morphogenesis" (biological_process); GO:0040011 "locomotion" (biological_process); GO:0000003 "reproduction" (biological_process); GO:0040007 "growth" (biological_process); GO:0009792 "embryonic development ending in birth or egg hatching" (biologic…
Contig832	GO:0005355 "glucose transmembrane transporter activity" (molecular_function); GO:0005351 "sugar:hydrogen symporter activity" (molecular_function)
Contig833	GO:0040010 "positive regulation of growth rate" (biological_process); GO:0009792 "embryonic development ending in birth or egg hatching" (biological_process); GO:0040007 "growth" (biological_process); GO:0002119 "nematode larval development" (biological_process)
Contig834	GO:0005575 "cellular_component" (cellular_component)
Contig835	GO:0009792 "embryonic development ending in birth or egg hatching" (biological_process)
Contig836	GO:0007517 "muscle development" (biological_process); GO:0007417 "central nervous system development" (biological_process)
Contig837	GO:0005515 "protein binding" (molecular_function)
Contig838	GO:0040010 "positive regulation of growth rate" (biological_process); GO:0040019 "positive regulation of embryonic development" (biological_process); GO:0009792 "embryonic development ending in birth or egg hatching" (biological_process); GO:0040007 "growth" (biological_process); GO:0002119 "nematode larval development" (biological_process); GO:0000003 "reproduction" (biological_process); GO:0040…
Contig839	no GO assignment
Contig840	GO:0040010 "positive regulation of growth rate" (biological_process); GO:0002119 "nematode larval development" (biological_process); GO:0040007 "growth" (biological_process); GO:0009792 "embryonic development ending in birth or egg hatching" (biological_process)
Contig841	GO:0042742 "defense response to bacterium" (biological_process)
Contig842	GO:0008327 "methyl-CpG binding" (molecular_function); GO:0042826 "histone deacetylase binding" (molecular_function); GO:0005634 "nucleus" (cellular_component); GO:0007275 "multicellular organismal development" (biological_process); GO:0045892 "negative regulation of transcription, DNA-dependent" (biological_process); GO:0030528 "transcription regulator activity" (molecular_function); GO:0016581 "…
Contig843	GO:0005575 "cellular_component" (cellular_component); GO:0016491 "oxidoreductase activity" (molecular_function)
Contig844	GO:0040007 "growth" (biological_process); GO:0002119 "nematode larval development" (biological_process); GO:0009792 "embryonic development ending in birth or egg hatching" (biological_process)
Contig845	no GO assignment
Contig846	GO:0002119 "nematode larval development" (biological_process); GO:0009792 "embryonic development ending in birth or egg hatching" (biological_process)
Contig847	GO:0004721 "phosphoprotein phosphatase activity" (molecular_function); GO:0016020 "membrane" (cellular_component)
Contig848	GO:0040010 "positive regulation of growth rate" (biological_process)
Contig849	GO:0002119 "nematode larval development" (biological_process); GO:0040011 "locomotion" (biological_process); GO:0040010 "positive regulation of growth rate" (biological_process)
Contig850	GO:0006890 "retrograde vesicle-mediated transport, Golgi to ER" (biological_process); GO:0005046 "KDEL sequence binding" (molecular_function); GO:0030140 "trans-Golgi network transport vesicle" (cellular_component); GO:0005783 "endoplasmic reticulum" (cellular_component); GO:0006891 "intra-Golgi vesicle-mediated transport" (biological_process); GO:0006621 "protein retention in ER" (biological_pro…
Contig851	GO:0009792 "embryonic development ending in birth or egg hatching" (biological_process); GO:0040011 "locomotion" (biological_process); GO:0000003 "reproduction" (biological_process); GO:0040035 "hermaphrodite genitalia development" (biological_process); GO:0040007 "growth" (biological_process); GO:0002119 "nematode larval development" (biological_process)
Contig852	GO:0009792 "embryonic development ending in birth or egg hatching" (biological_process); GO:0040015 "negative regulation of multicellular organism growth" (biological_process); GO:0000003 "reproduction" (biological_process); GO:0040007 "growth" (biological_process); GO:0002119 "nematode larval development" (biological_process); GO:0040011 "locomotion" (biological_process)
Contig853	GO:0005102 "receptor binding" (molecular_function); GO:0006955 "immune response" (biological_process); GO:0005887 "integral to plasma membrane" (cellular_component)
Contig854	GO:0005515 "protein binding" (molecular_function); GO:0006464 "protein modification process" (biological_process); GO:0005813 "centrosome" (cellular_component)
Contig855	GO:0008299 "isoprenoid biosynthetic process" (biological_process); GO:0003824 "catalytic activity" (molecular_function); GO:0016405 "CoA-ligase activity" (molecular_function); GO:0008152 "metabolic process" (biological_process)
Contig856	GO:0009792 "embryonic development ending in birth or egg hatching" (biological_process)
Contig857	GO:0005515 "protein binding" (molecular_function)
Contig858	GO:0004066 "asparagine synthase (glutamine-hydrolyzing) activity" (molecular_function); GO:0008318 "protein prenyltransferase activity" (molecular_function); GO:0018346 "protein amino acid prenylation" (biological_process); GO:0006529 "asparagine biosynthetic process" (biological_process)
Contig859	GO:0002119 "nematode larval development" (biological_process); GO:0040007 "growth" (biological_process); GO:0040010 "positive regulation of growth rate" (biological_process); GO:0000003 "reproduction" (biological_process); GO:0006629 "lipid metabolic process" (biological_process)
Contig860	no GO assignment
Contig861	GO:0040007 "growth" (biological_process); GO:0002119 "nematode larval development" (biological_process); GO:0040010 "positive regulation of growth rate" (biological_process); GO:0040019 "positive regulation of embryonic development" (biological_process); GO:0018991 "oviposition" (biological_process); GO:0000003 "reproduction" (biological_process)
Contig862	GO:0040007 "growth" (biological_process); GO:0002119 "nematode larval development" (biological_process)
Contig863	GO:0009258 "10-formyltetrahydrofolate catabolic process" (biological_process)
Contig864	GO:0009792 "embryonic development ending in birth or egg hatching" (biological_process); GO:0000003 "reproduction" (biological_process); GO:0040035 "hermaphrodite genitalia development" (biological_process)
Contig865	GO:0005624 "membrane fraction" (cellular_component); GO:0005639 "integral to nuclear inner membrane" (cellular_component); GO:0016021 "integral to membrane" (cellular_component)
Contig866	GO:0009792 "embryonic development ending in birth or egg hatching" (biological_process); GO:0040007 "growth" (biological_process); GO:0002119 "nematode larval development" (biological_process); GO:0010171 "body morphogenesis" (biological_process); GO:0007040 "lysosome organization and biogenesis" (biological_process); GO:0019915 "sequestering of lipid" (biological_process)
Contig867	GO:0004122 "cystathionine beta-synthase activity" (molecular_function)
Contig868	GO:0005515 "protein binding" (molecular_function)
Contig869	GO:0005615 "extracellular space" (cellular_component)
Contig870	no GO assignment
Contig871	no GO assignment
Contig872	GO:0005515 "protein binding" (molecular_function)
Contig873	GO:0000003 "reproduction" (biological_process)
Contig874	GO:0002009 "morphogenesis of an epithelium" (biological_process); GO:0009792 "embryonic development ending in birth or egg hatching" (biological_process); GO:0040010 "positive regulation of growth rate" (biological_process); GO:0000003 "reproduction" (biological_process)
Contig875	GO:0040010 "positive regulation of growth rate" (biological_process); GO:0040007 "growth" (biological_process); GO:0002119 "nematode larval development" (biological_process); GO:0040011 "locomotion" (biological_process)
Contig876	no GO assignment
Contig877	GO:0005615 "extracellular space" (cellular_component)
Contig878	GO:0040010 "positive regulation of growth rate" (biological_process); GO:0040017 "positive regulation of locomotion" (biological_process); GO:0040011 "locomotion" (biological_process)
Contig879	no GO assignment
Contig880	GO:0005515 "protein binding" (molecular_function); GO:0042802 "identical protein binding" (molecular_function)
Contig881	GO:0005515 "protein binding" (molecular_function)
Contig882	no GO assignment
Contig883	GO:0040010 "positive regulation of growth rate" (biological_process); GO:0009792 "embryonic development ending in birth or egg hatching" (biological_process); GO:0002119 "nematode larval development" (biological_process); GO:0018996 "molting cycle, collagen and cuticulin-based cuticle" (biological_process); GO:0040011 "locomotion" (biological_process); GO:0040007 "growth" (biological_process); GO…
Contig884	GO:0006950 "response to stress" (biological_process); GO:0008360 "regulation of cell shape" (biological_process)
Contig885	GO:0008150 "biological_process" (biological_process); GO:0003674 "molecular_function" (molecular_function); GO:0005575 "cellular_component" (cellular_component)
Contig886	GO:0009792 "embryonic development ending in birth or egg hatching" (biological_process); GO:0040007 "growth" (biological_process); GO:0002119 "nematode larval development" (biological_process); GO:0000003 "reproduction" (biological_process); GO:0040010 "positive regulation of growth rate" (biological_process)
Contig887	GO:0009792 "embryonic development ending in birth or egg hatching" (biological_process)
Contig888	GO:0040010 "positive regulation of growth rate" (biological_process); GO:0009792 "embryonic development ending in birth or egg hatching" (biological_process); GO:0040007 "growth" (biological_process); GO:0002119 "nematode larval development" (biological_process); GO:0040011 "locomotion" (biological_process)
Contig889	GO:0010171 "body morphogenesis" (biological_process)
Contig890	no GO assignment
Contig891	no GO assignment
Contig892	GO:0008440 "inositol trisphosphate 3-kinase activity" (molecular_function); GO:0006979 "response to oxidative stress" (biological_process); GO:0005516 "calmodulin binding" (molecular_function)
Contig893	GO:0005515 "protein binding" (molecular_function)
Contig894	GO:0009792 "embryonic development ending in birth or egg hatching" (biological_process); GO:0000003 "reproduction" (biological_process); GO:0018996 "molting cycle, collagen and cuticulin-based cuticle" (biological_process)
Contig895	GO:0009792 "embryonic development ending in birth or egg hatching" (biological_process)
Contig896	GO:0009792 "embryonic development ending in birth or egg hatching" (biological_process)
Contig897	no GO assignment
Contig898	no GO assignment
Contig899	GO:0005575 "cellular_component" (cellular_component)
Contig900	GO:0009055 "electron carrier activity" (molecular_function); GO:0005739 "mitochondrion" (cellular_component)
Contig901	GO:0005515 "protein binding" (molecular_function)
Contig902	GO:0005634 "nucleus" (cellular_component); GO:0005783 "endoplasmic reticulum" (cellular_component); GO:0006695 "cholesterol biosynthetic process" (biological_process); GO:0006916 "anti-apoptosis" (biological_process); GO:0006979 "response to oxidative stress" (biological_process); GO:0009888 "tissue development" (biological_process); GO:0019899 "enzyme binding" (molecular_function); GO:0042605 "p…
Contig903	GO:0005094 "Rho GDP-dissociation inhibitor activity" (molecular_function)
Contig904	GO:0030334 "regulation of cell migration" (biological_process); GO:0035262 "gonad morphogenesis" (biological_process)
Contig905	GO:0040010 "positive regulation of growth rate" (biological_process); GO:0009792 "embryonic development ending in birth or egg hatching" (biological_process); GO:0040018 "positive regulation of multicellular organism growth" (biological_process); GO:0000003 "reproduction" (biological_process); GO:0040007 "growth" (biological_process); GO:0002119 "nematode larval development" (biological_process)
Contig906	no GO assignment
Contig907	GO:0009792 "embryonic development ending in birth or egg hatching" (biological_process); GO:0040011 "locomotion" (biological_process); GO:0040007 "growth" (biological_process); GO:0002119 "nematode larval development" (biological_process); GO:0000003 "reproduction" (biological_process)
Contig908	GO:0005509 "calcium ion binding" (molecular_function)
Contig909	GO:0002119 "nematode larval development" (biological_process); GO:0040007 "growth" (biological_process); GO:0010171 "body morphogenesis" (biological_process); GO:0040011 "locomotion" (biological_process); GO:0018991 "oviposition" (biological_process)
Contig910	GO:0040010 "positive regulation of growth rate" (biological_process); GO:0009792 "embryonic development ending in birth or egg hatching" (biological_process); GO:0040007 "growth" (biological_process); GO:0002119 "nematode larval development" (biological_process); GO:0040011 "locomotion" (biological_process)
Contig911	GO:0006412 "translation" (biological_process); GO:0006464 "protein modification process" (biological_process); GO:0006512 "ubiquitin cycle" (biological_process); GO:0006511 "ubiquitin-dependent protein catabolic process" (biological_process); GO:0005515 "protein binding" (molecular_function); GO:0003735 "structural constituent of ribosome" (molecular_function); GO:0022625 "cytosolic large ribosom…
Contig912	GO:0005515 "protein binding" (molecular_function)
Contig913	GO:0005515 "protein binding" (molecular_function)
Contig914	GO:0008150 "biological_process" (biological_process); GO:0005575 "cellular_component" (cellular_component)
Contig915	GO:0008150 "biological_process" (biological_process); GO:0005575 "cellular_component" (cellular_component)
Contig916	GO:0040010 "positive regulation of growth rate" (biological_process)
Contig917	GO:0008150 "biological_process" (biological_process); GO:0005575 "cellular_component" (cellular_component)
Contig918	GO:0006120 "mitochondrial electron transport, NADH to ubiquinone" (biological_process); GO:0008137 "NADH dehydrogenase (ubiquinone) activity" (molecular_function)
Contig919	GO:0005515 "protein binding" (molecular_function)
Contig920	GO:0009792 "embryonic development ending in birth or egg hatching" (biological_process)
Contig921	GO:0009792 "embryonic development ending in birth or egg hatching" (biological_process)
Contig922	GO:0005515 "protein binding" (molecular_function)
Contig923	GO:0009792 "embryonic development ending in birth or egg hatching" (biological_process); GO:0007052 "mitotic spindle organization and biogenesis" (biological_process)
Contig924	GO:0040010 "positive regulation of growth rate" (biological_process); GO:0009792 "embryonic development ending in birth or egg hatching" (biological_process); GO:0008340 "determination of adult life span" (biological_process); GO:0000003 "reproduction" (biological_process); GO:0006629 "lipid metabolic process" (biological_process); GO:0040007 "growth" (biological_process); GO:0002119 "nematode la…
Contig925	GO:0005515 "protein binding" (molecular_function)
Contig926	GO:0003674 "molecular_function" (molecular_function); GO:0005575 "cellular_component" (cellular_component); GO:0008150 "biological_process" (biological_process)
Contig927	GO:0040010 "positive regulation of growth rate" (biological_process); GO:0009792 "embryonic development ending in birth or egg hatching" (biological_process); GO:0040007 "growth" (biological_process); GO:0002119 "nematode larval development" (biological_process); GO:0000003 "reproduction" (biological_process)
Contig928	GO:0008150 "biological_process" (biological_process); GO:0005575 "cellular_component" (cellular_component); GO:0003674 "molecular_function" (molecular_function)
Contig929	GO:0009792 "embryonic development ending in birth or egg hatching" (biological_process); GO:0040011 "locomotion" (biological_process); GO:0040010 "positive regulation of growth rate" (biological_process); GO:0002119 "nematode larval development" (biological_process); GO:0000003 "reproduction" (biological_process)
Contig930	no GO assignment
Contig931	no GO assignment
Contig932	GO:0005575 "cellular_component" (cellular_component)
Contig933	GO:0009792 "embryonic development ending in birth or egg hatching" (biological_process); GO:0040007 "growth" (biological_process); GO:0002119 "nematode larval development" (biological_process); GO:0040010 "positive regulation of growth rate" (biological_process); GO:0040018 "positive regulation of multicellular organism growth" (biological_process); GO:0000003 "reproduction" (biological_process);…
Contig934	GO:0040010 "positive regulation of growth rate" (biological_process); GO:0009792 "embryonic development ending in birth or egg hatching" (biological_process); GO:0002119 "nematode larval development" (biological_process); GO:0010171 "body morphogenesis" (biological_process)
Contig935	no GO assignment
Contig936	GO:0005515 "protein binding" (molecular_function)
Contig937	GO:0000003 "reproduction" (biological_process); GO:0040007 "growth" (biological_process); GO:0002119 "nematode larval development" (biological_process)
Contig938	GO:0005515 "protein binding" (molecular_function)
Contig939	GO:0005515 "protein binding" (molecular_function)
Contig940	GO:0005515 "protein binding" (molecular_function)
Contig941	GO:0010171 "body morphogenesis" (biological_process)
Contig942	GO:0000003 "reproduction" (biological_process)
Contig943	GO:0009792 "embryonic development ending in birth or egg hatching" (biological_process); GO:0040007 "growth" (biological_process); GO:0002119 "nematode larval development" (biological_process); GO:0040010 "positive regulation of growth rate" (biological_process); GO:0040035 "hermaphrodite genitalia development" (biological_process)
Contig944	GO:0000003 "reproduction" (biological_process); GO:0002119 "nematode larval development" (biological_process); GO:0040007 "growth" (biological_process); GO:0040035 "hermaphrodite genitalia development" (biological_process); GO:0009792 "embryonic development ending in birth or egg hatching" (biological_process); GO:0000910 "cytokinesis" (biological_process)
Contig945	GO:0040007 "growth" (biological_process); GO:0002119 "nematode larval development" (biological_process)
Contig946	GO:0005515 "protein binding" (molecular_function)
Contig947	GO:0040010 "positive regulation of growth rate" (biological_process); GO:0009792 "embryonic development ending in birth or egg hatching" (biological_process); GO:0000003 "reproduction" (biological_process); GO:0040007 "growth" (biological_process); GO:0002119 "nematode larval development" (biological_process)
Contig948	GO:0006952 "defense response" (biological_process)
Contig949	GO:0009792 "embryonic development ending in birth or egg hatching" (biological_process); GO:0040018 "positive regulation of multicellular organism growth" (biological_process); GO:0040011 "locomotion" (biological_process); GO:0040035 "hermaphrodite genitalia development" (biological_process)
Contig950	no GO assignment
Contig951	GO:0005515 "protein binding" (molecular_function)
Contig952	GO:0005515 "protein binding" (molecular_function)
Contig953	GO:0009792 "embryonic development ending in birth or egg hatching" (biological_process); GO:0000003 "reproduction" (biological_process); GO:0048477 "oogenesis" (biological_process)
Contig954	no GO assignment
Contig955	no GO assignment
Contig956	GO:0016020 "membrane" (cellular_component)
Contig957	GO:0040010 "positive regulation of growth rate" (biological_process)
Contig958	no GO assignment
Contig959	GO:0009792 "embryonic development ending in birth or egg hatching" (biological_process); GO:0040007 "growth" (biological_process); GO:0002119 "nematode larval development" (biological_process); GO:0010171 "body morphogenesis" (biological_process); GO:0018996 "molting cycle, collagen and cuticulin-based cuticle" (biological_process)
Contig960	GO:0009792 "embryonic development ending in birth or egg hatching" (biological_process); GO:0010171 "body morphogenesis" (biological_process); GO:0018991 "oviposition" (biological_process); GO:0040035 "hermaphrodite genitalia development" (biological_process); GO:0006997 "nuclear organization and biogenesis" (biological_process); GO:0040010 "positive regulation of growth rate" (biological_process…
Contig961	GO:0040007 "growth" (biological_process); GO:0002119 "nematode larval development" (biological_process); GO:0009792 "embryonic development ending in birth or egg hatching" (biological_process)
Contig962	no GO assignment
Contig963	GO:0005515 "protein binding" (molecular_function)
Contig964	GO:0003997 "acyl-CoA oxidase activity" (molecular_function); GO:0009053 "electron donor activity" (molecular_function); GO:0006629 "lipid metabolic process" (biological_process); GO:0006693 "prostaglandin metabolic process" (biological_process); GO:0005777 "peroxisome" (cellular_component)
Contig965	no GO assignment
Contig966	GO:0040010 "positive regulation of growth rate" (biological_process)
Contig967	no GO assignment
Contig968	GO:0005515 "protein binding" (molecular_function)
Contig969	no GO assignment
Contig970	GO:0009792 "embryonic development ending in birth or egg hatching" (biological_process)
Contig971	GO:0005099 "Ras GTPase activator activity" (molecular_function); GO:0005100 "Rho GTPase activator activity" (molecular_function); GO:0005737 "cytoplasm" (cellular_component); GO:0007265 "Ras protein signal transduction" (biological_process); GO:0007266 "Rho protein signal transduction" (biological_process)
Contig972	GO:0040007 "growth" (biological_process); GO:0002119 "nematode larval development" (biological_process); GO:0010171 "body morphogenesis" (biological_process); GO:0040011 "locomotion" (biological_process); GO:0030968 "unfolded protein response" (biological_process)
Contig973	GO:0005515 "protein binding" (molecular_function); GO:0042802 "identical protein binding" (molecular_function)
Contig974	GO:0004730 "pseudouridylate synthase activity" (molecular_function)
Contig975	GO:0005515 "protein binding" (molecular_function)
Contig976	GO:0005515 "protein binding" (molecular_function)
Contig977	no GO assignment
Contig978	GO:0005245 "voltage-gated calcium channel activity" (molecular_function)
Contig979	no GO assignment
Contig980	GO:0003674 "molecular_function" (molecular_function); GO:0005575 "cellular_component" (cellular_component)
Contig981	no GO assignment
Contig982	GO:0009792 "embryonic development ending in birth or egg hatching" (biological_process); GO:0002119 "nematode larval development" (biological_process); GO:0040007 "growth" (biological_process); GO:0040010 "positive regulation of growth rate" (biological_process); GO:0006629 "lipid metabolic process" (biological_process); GO:0019915 "sequestering of lipid" (biological_process)
Contig983	no GO assignment
Contig984	GO:0009792 "embryonic development ending in birth or egg hatching" (biological_process); GO:0009790 "embryonic development" (biological_process); GO:0040007 "growth" (biological_process); GO:0002119 "nematode larval development" (biological_process); GO:0000003 "reproduction" (biological_process)
Contig985	GO:0040010 "positive regulation of growth rate" (biological_process); GO:0009792 "embryonic development ending in birth or egg hatching" (biological_process); GO:0002119 "nematode larval development" (biological_process); GO:0010171 "body morphogenesis" (biological_process)
Contig986	GO:0009792 "embryonic development ending in birth or egg hatching" (biological_process); GO:0040007 "growth" (biological_process); GO:0002119 "nematode larval development" (biological_process)
Contig987	GO:0008150 "biological_process" (biological_process)
Contig988	no GO assignment
Contig989	GO:0040010 "positive regulation of growth rate" (biological_process); GO:0009792 "embryonic development ending in birth or egg hatching" (biological_process); GO:0040011 "locomotion" (biological_process); GO:0000003 "reproduction" (biological_process); GO:0002119 "nematode larval development" (biological_process); GO:0018996 "molting cycle, collagen and cuticulin-based cuticle" (biological_proces…
Contig990	GO:0005215 "transporter activity" (molecular_function); GO:0006888 "ER to Golgi vesicle-mediated transport" (biological_process); GO:0012507 "ER to Golgi transport vesicle membrane" (cellular_component)
Contig991	GO:0009792 "embryonic development ending in birth or egg hatching" (biological_process)
Contig992	no GO assignment
Contig993	no GO assignment
Contig994	GO:0003674 "molecular_function" (molecular_function); GO:0008150 "biological_process" (biological_process); GO:0005575 "cellular_component" (cellular_component)
Contig995	GO:0000003 "reproduction" (biological_process)
Contig996	GO:0040010 "positive regulation of growth rate" (biological_process)
Contig997	no GO assignment
Contig998	GO:0009792 "embryonic development ending in birth or egg hatching" (biological_process); GO:0002119 "nematode larval development" (biological_process); GO:0040007 "growth" (biological_process); GO:0040010 "positive regulation of growth rate" (biological_process)
Contig999	GO:0005515 "protein binding" (molecular_function)
Contig1000	no GO assignment
Contig1001	no GO assignment
Contig1002	GO:0009792 "embryonic development ending in birth or egg hatching" (biological_process); GO:0040035 "hermaphrodite genitalia development" (biological_process); GO:0000003 "reproduction" (biological_process); GO:0040007 "growth" (biological_process); GO:0002119 "nematode larval development" (biological_process)
Contig1003	GO:0005515 "protein binding" (molecular_function)
Contig1004	GO:0040010 "positive regulation of growth rate" (biological_process)
Contig1005	GO:0040010 "positive regulation of growth rate" (biological_process)
Contig1006	GO:0009792 "embryonic development ending in birth or egg hatching" (biological_process); GO:0010171 "body morphogenesis" (biological_process); GO:0018991 "oviposition" (biological_process); GO:0040035 "hermaphrodite genitalia development" (biological_process); GO:0002009 "morphogenesis of an epithelium" (biological_process); GO:0040011 "locomotion" (biological_process)
Contig1007	GO:0009792 "embryonic development ending in birth or egg hatching" (biological_process)
Contig1008	GO:0005634 "nucleus" (cellular_component); GO:0005667 "transcription factor complex" (cellular_component); GO:0005515 "protein binding" (molecular_function); GO:0003700 "transcription factor activity" (molecular_function); GO:0003677 "DNA binding" (molecular_function); GO:0016563 "transcription activator activity" (molecular_function); GO:0000084 "S phase of mitotic cell cycle" (biological_proces…
Contig1009	GO:0040010 "positive regulation of growth rate" (biological_process); GO:0009792 "embryonic development ending in birth or egg hatching" (biological_process); GO:0000003 "reproduction" (biological_process); GO:0040007 "growth" (biological_process); GO:0002119 "nematode larval development" (biological_process)
Contig1010	GO:0005576 "extracellular region" (cellular_component)
Contig1011	GO:0002009 "morphogenesis of an epithelium" (biological_process); GO:0009792 "embryonic development ending in birth or egg hatching" (biological_process)
Contig1012	GO:0040010 "positive regulation of growth rate" (biological_process); GO:0009792 "embryonic development ending in birth or egg hatching" (biological_process); GO:0002119 "nematode larval development" (biological_process); GO:0010171 "body morphogenesis" (biological_process); GO:0040011 "locomotion" (biological_process); GO:0008340 "determination of adult life span" (biological_process); GO:001899…
Contig1013	no GO assignment
Contig1014	GO:0000003 "reproduction" (biological_process); GO:0040035 "hermaphrodite genitalia development" (biological_process); GO:0009792 "embryonic development ending in birth or egg hatching" (biological_process)
Contig1015	GO:0040010 "positive regulation of growth rate" (biological_process); GO:0009792 "embryonic development ending in birth or egg hatching" (biological_process); GO:0002119 "nematode larval development" (biological_process); GO:0010171 "body morphogenesis" (biological_process); GO:0040011 "locomotion" (biological_process); GO:0040007 "growth" (biological_process)
Contig1016	GO:0009792 "embryonic development ending in birth or egg hatching" (biological_process); GO:0040007 "growth" (biological_process); GO:0002119 "nematode larval development" (biological_process); GO:0009790 "embryonic development" (biological_process); GO:0001703 "gastrulation with mouth forming first" (biological_process); GO:0000003 "reproduction" (biological_process); GO:0040035 "hermaphrodite g…
Contig1017	GO:0040010 "positive regulation of growth rate" (biological_process)
Contig1018	GO:0005515 "protein binding" (molecular_function)
Contig1019	GO:0005515 "protein binding" (molecular_function)
Contig1020	no GO assignment
Contig1021	GO:0009792 "embryonic development ending in birth or egg hatching" (biological_process)
Contig1022	GO:0040013 "negative regulation of locomotion" (biological_process)
Contig1023	GO:0000003 "reproduction" (biological_process); GO:0040007 "growth" (biological_process); GO:0002119 "nematode larval development" (biological_process); GO:0009792 "embryonic development ending in birth or egg hatching" (biological_process); GO:0018996 "molting cycle, collagen and cuticulin-based cuticle" (biological_process)
Contig1024	GO:0040007 "growth" (biological_process); GO:0002119 "nematode larval development" (biological_process); GO:0000003 "reproduction" (biological_process)
Contig1025	GO:0005956 "protein kinase CK2 complex" (cellular_component); GO:0016740 "transferase activity" (molecular_function); GO:0005515 "protein binding" (molecular_function); GO:0008605 "protein kinase CK2 regulator activity" (molecular_function); GO:0004682 "protein kinase CK2 activity" (molecular_function); GO:0007165 "signal transduction" (biological_process)
Contig1026	GO:0030060 "L-malate dehydrogenase activity" (molecular_function); GO:0005829 "cytosol" (cellular_component); GO:0005811 "lipid particle" (cellular_component)
Contig1027	GO:0018991 "oviposition" (biological_process); GO:0040011 "locomotion" (biological_process); GO:0040010 "positive regulation of growth rate" (biological_process)
Contig1028	GO:0019900 "kinase binding" (molecular_function); GO:0005737 "cytoplasm" (cellular_component); GO:0048471 "perinuclear region of cytoplasm" (cellular_component)
Contig1029	no GO assignment
Contig1030	no GO assignment
Contig1031	no GO assignment
Contig1032	GO:0006915 "apoptosis" (biological_process); GO:0007155 "cell adhesion" (biological_process); GO:0007275 "multicellular organismal development" (biological_process); GO:0005624 "membrane fraction" (cellular_component); GO:0005887 "integral to plasma membrane" (cellular_component)
Contig1033	no GO assignment
Contig1034	GO:0000122 "negative regulation of transcription from RNA polymerase II promoter" (biological_process); GO:0005634 "nucleus" (cellular_component); GO:0003714 "transcription corepressor activity" (molecular_function); GO:0045892 "negative regulation of transcription, DNA-dependent" (biological_process); GO:0005515 "protein binding" (molecular_function); GO:0016580 "Sin3 complex" (cellular_componen…
Contig1035	GO:0005575 "cellular_component" (cellular_component)
Contig1036	GO:0009792 "embryonic development ending in birth or egg hatching" (biological_process)
Contig1037	no GO assignment
Contig1038	GO:0040011 "locomotion" (biological_process)
Contig1039	GO:0005515 "protein binding" (molecular_function)
Contig1040	GO:0040010 "positive regulation of growth rate" (biological_process); GO:0030421 "defecation" (biological_process); GO:0009792 "embryonic development ending in birth or egg hatching" (biological_process)
Contig1041	GO:0000003 "reproduction" (biological_process)
Contig1042	GO:0009792 "embryonic development ending in birth or egg hatching" (biological_process)
Contig1043	GO:0009019 "tRNA (guanine-N1-)-methyltransferase activity" (molecular_function); GO:0030488 "tRNA methylation" (biological_process); GO:0005737 "cytoplasm" (cellular_component); GO:0005634 "nucleus" (cellular_component); GO:0005730 "nucleolus" (cellular_component)
Contig1044	no GO assignment
Contig1045	GO:0000003 "reproduction" (biological_process); GO:0009792 "embryonic development ending in birth or egg hatching" (biological_process); GO:0002119 "nematode larval development" (biological_process); GO:0040007 "growth" (biological_process); GO:0040011 "locomotion" (biological_process); GO:0018996 "molting cycle, collagen and cuticulin-based cuticle" (biological_process)
Contig1046	GO:0009792 "embryonic development ending in birth or egg hatching" (biological_process); GO:0000003 "reproduction" (biological_process)
Contig1047	GO:0005515 "protein binding" (molecular_function)
Contig1048	GO:0040011 "locomotion" (biological_process); GO:0010171 "body morphogenesis" (biological_process); GO:0009792 "embryonic development ending in birth or egg hatching" (biological_process)
Contig1049	GO:0051087 "chaperone binding" (molecular_function); GO:0007022 "chaperonin-mediated tubulin folding" (biological_process); GO:0005829 "cytosol" (cellular_component)
Contig1050	GO:0005515 "protein binding" (molecular_function)
Contig1051	GO:0005622 "intracellular" (cellular_component); GO:0005840 "ribosome" (cellular_component); GO:0022627 "cytosolic small ribosomal subunit" (cellular_component); GO:0005515 "protein binding" (molecular_function); GO:0003735 "structural constituent of ribosome" (molecular_function); GO:0008270 "zinc ion binding" (molecular_function); GO:0003723 "RNA binding" (molecular_function); GO:0007165 "signa…
Contig1052	GO:0009792 "embryonic development ending in birth or egg hatching" (biological_process); GO:0040007 "growth" (biological_process); GO:0002119 "nematode larval development" (biological_process)
Contig1053	GO:0010171 "body morphogenesis" (biological_process)
Contig1054	no GO assignment
Contig1055	no GO assignment
Contig1056	GO:0005575 "cellular_component" (cellular_component)
Contig1057	no GO assignment
Contig1058	GO:0040018 "positive regulation of multicellular organism growth" (biological_process); GO:0040002 "collagen and cuticulin-based cuticle development" (biological_process)
Contig1059	GO:0040011 "locomotion" (biological_process); GO:0040035 "hermaphrodite genitalia development" (biological_process); GO:0000003 "reproduction" (biological_process); GO:0040007 "growth" (biological_process); GO:0002119 "nematode larval development" (biological_process); GO:0040010 "positive regulation of growth rate" (biological_process); GO:0009792 "embryonic development ending in birth or egg ha…
Contig1060	GO:0005515 "protein binding" (molecular_function)
Contig1061	GO:0005515 "protein binding" (molecular_function)
Contig1062	GO:0005829 "cytosol" (cellular_component); GO:0016787 "hydrolase activity" (molecular_function); GO:0008237 "metallopeptidase activity" (molecular_function); GO:0006520 "amino acid metabolic process" (biological_process); GO:0006508 "proteolysis" (biological_process)
Contig1063	GO:0003674 "molecular_function" (molecular_function); GO:0005851 "eukaryotic translation initiation factor 2B complex" (cellular_component); GO:0006413 "translational initiation" (biological_process)
Contig1064	GO:0000003 "reproduction" (biological_process)
Contig1065	no GO assignment
Contig1066	GO:0016021 "integral to membrane" (cellular_component)
Contig1067	GO:0001501 "skeletal development" (biological_process); GO:0030318 "melanocyte differentiation" (biological_process); GO:0050935 "iridophore differentiation" (biological_process); GO:0051216 "cartilage development" (biological_process); GO:0005667 "transcription factor complex" (cellular_component); GO:0030902 "hindbrain development" (biological_process); GO:0016563 "transcription activator activ…
Contig1068	GO:0040007 "growth" (biological_process); GO:0002119 "nematode larval development" (biological_process); GO:0009792 "embryonic development ending in birth or egg hatching" (biological_process)
Contig1069	GO:0008150 "biological_process" (biological_process); GO:0005575 "cellular_component" (cellular_component)
Contig1070	no GO assignment
Contig1071	GO:0006493 "protein amino acid O-linked glycosylation" (biological_process); GO:0008417 "fucosyltransferase activity" (molecular_function); GO:0030173 "integral to Golgi membrane" (cellular_component)
Contig1072	no GO assignment
Contig1073	GO:0009792 "embryonic development ending in birth or egg hatching" (biological_process); GO:0009790 "embryonic development" (biological_process); GO:0016477 "cell migration" (biological_process); GO:0007016 "cytoskeletal anchoring" (biological_process)
Contig1074	GO:0005515 "protein binding" (molecular_function)
Contig1075	GO:0008253 "5'-nucleotidase activity" (molecular_function); GO:0005737 "cytoplasm" (cellular_component); GO:0005783 "endoplasmic reticulum" (cellular_component)
Contig1076	GO:0009792 "embryonic development ending in birth or egg hatching" (biological_process); GO:0007052 "mitotic spindle organization and biogenesis" (biological_process); GO:0002119 "nematode larval development" (biological_process); GO:0040007 "growth" (biological_process); GO:0035046 "pronuclear migration" (biological_process); GO:0000910 "cytokinesis" (biological_process); GO:0051642 "centrosome …
Contig1077	GO:0000003 "reproduction" (biological_process)
Contig1078	GO:0009792 "embryonic development ending in birth or egg hatching" (biological_process); GO:0000003 "reproduction" (biological_process)
Contig1079	GO:0016081 "synaptic vesicle docking during exocytosis" (biological_process)
Contig1080	no GO assignment
Contig1081	GO:0045765 "regulation of angiogenesis" (biological_process); GO:0004674 "protein serine/threonine kinase activity" (molecular_function); GO:0005635 "nuclear envelope" (cellular_component); GO:0005737 "cytoplasm" (cellular_component); GO:0005515 "protein binding" (molecular_function); GO:0051170 "nuclear import" (biological_process); GO:0042981 "regulation of apoptosis" (biological_process); GO:0…
Contig1082	GO:0009792 "embryonic development ending in birth or egg hatching" (biological_process); GO:0040010 "positive regulation of growth rate" (biological_process); GO:0040007 "growth" (biological_process); GO:0002119 "nematode larval development" (biological_process)
Contig1083	GO:0005496 "steroid binding" (molecular_function); GO:0005515 "protein binding" (molecular_function); GO:0005887 "integral to plasma membrane" (cellular_component); GO:0009986 "cell surface" (cellular_component)
Contig1084	GO:0000003 "reproduction" (biological_process)
Contig1085	no GO assignment
Contig1086	GO:0040010 "positive regulation of growth rate" (biological_process); GO:0040019 "positive regulation of embryonic development" (biological_process); GO:0009792 "embryonic development ending in birth or egg hatching" (biological_process); GO:0040007 "growth" (biological_process); GO:0002119 "nematode larval development" (biological_process)
Contig1087	no GO assignment
Contig1088	GO:0005515 "protein binding" (molecular_function)
Contig1089	GO:0002009 "morphogenesis of an epithelium" (biological_process); GO:0040011 "locomotion" (biological_process); GO:0040010 "positive regulation of growth rate" (biological_process); GO:0000003 "reproduction" (biological_process)
Contig1090	GO:0008150 "biological_process" (biological_process)
Contig1091	GO:0005515 "protein binding" (molecular_function)
Contig1092	GO:0005515 "protein binding" (molecular_function)
Contig1093	GO:0009792 "embryonic development ending in birth or egg hatching" (biological_process); GO:0040010 "positive regulation of growth rate" (biological_process)
Contig1094	GO:0005515 "protein binding" (molecular_function)
Contig1095	GO:0009792 "embryonic development ending in birth or egg hatching" (biological_process)
Contig1096	no GO assignment
Contig1097	no GO assignment
Contig1098	no GO assignment
Contig1099	GO:0004842 "ubiquitin-protein ligase activity" (molecular_function); GO:0005515 "protein binding" (molecular_function); GO:0000086 "G2/M transition of mitotic cell cycle" (biological_process); GO:0000090 "mitotic anaphase" (biological_process); GO:0006511 "ubiquitin-dependent protein catabolic process" (biological_process); GO:0005680 "anaphase-promoting complex" (cellular_component)
Contig1100	GO:0005575 "cellular_component" (cellular_component); GO:0016491 "oxidoreductase activity" (molecular_function); GO:0019373 "epoxygenase P450 pathway" (biological_process)
Contig1101	GO:0005515 "protein binding" (molecular_function)
Contig1102	no GO assignment
Contig1103	GO:0003674 "molecular_function" (molecular_function); GO:0005575 "cellular_component" (cellular_component); GO:0008150 "biological_process" (biological_process)
Contig1104	no GO assignment
Contig1105	GO:0040010 "positive regulation of growth rate" (biological_process); GO:0000003 "reproduction" (biological_process)
Contig1106	GO:0005515 "protein binding" (molecular_function)
Contig1107	GO:0009612 "response to mechanical stimulus" (biological_process); GO:0007638 "mechanosensory behavior" (biological_process); GO:0050954 "sensory perception of mechanical stimulus" (biological_process)
Contig1108	GO:0009792 "embryonic development ending in birth or egg hatching" (biological_process); GO:0040007 "growth" (biological_process); GO:0002119 "nematode larval development" (biological_process); GO:0006612 "protein targeting to membrane" (biological_process)
Contig1109	GO:0000003 "reproduction" (biological_process); GO:0009792 "embryonic development ending in birth or egg hatching" (biological_process)
Contig1110	GO:0005525 "GTP binding" (molecular_function); GO:0003924 "GTPase activity" (molecular_function)
Contig1111	no GO assignment
Contig1112	GO:0040010 "positive regulation of growth rate" (biological_process); GO:0000003 "reproduction" (biological_process); GO:0040011 "locomotion" (biological_process)
Contig1113	GO:0005887 "integral to plasma membrane" (cellular_component); GO:0001540 "beta-amyloid binding" (molecular_function); GO:0004930 "G-protein coupled receptor activity" (molecular_function); GO:0008624 "induction of apoptosis by extracellular signals" (biological_process)
Contig1114	GO:0040010 "positive regulation of growth rate" (biological_process); GO:0040011 "locomotion" (biological_process); GO:0040035 "hermaphrodite genitalia development" (biological_process); GO:0009792 "embryonic development ending in birth or egg hatching" (biological_process); GO:0040007 "growth" (biological_process); GO:0002119 "nematode larval development" (biological_process); GO:0000003 "reprod…
Contig1115	GO:0005743 "mitochondrial inner membrane" (cellular_component); GO:0003674 "molecular_function" (molecular_function); GO:0008150 "biological_process" (biological_process)
Contig1116	no GO assignment
Contig1117	GO:0009792 "embryonic development ending in birth or egg hatching" (biological_process); GO:0000003 "reproduction" (biological_process); GO:0040007 "growth" (biological_process); GO:0002119 "nematode larval development" (biological_process); GO:0018996 "molting cycle, collagen and cuticulin-based cuticle" (biological_process)
Contig1118	GO:0040010 "positive regulation of growth rate" (biological_process); GO:0009792 "embryonic development ending in birth or egg hatching" (biological_process); GO:0040007 "growth" (biological_process); GO:0002119 "nematode larval development" (biological_process)
Contig1119	GO:0005515 "protein binding" (molecular_function)
Contig1120	no GO assignment
Contig1121	GO:0003700 "transcription factor activity" (molecular_function); GO:0042802 "identical protein binding" (molecular_function); GO:0006355 "regulation of transcription, DNA-dependent" (biological_process); GO:0005672 "transcription factor TFIIA complex" (cellular_component)
Contig1122	GO:0005515 "protein binding" (molecular_function)
Contig1123	GO:0002119 "nematode larval development" (biological_process); GO:0040007 "growth" (biological_process); GO:0000003 "reproduction" (biological_process)
Contig1124	no GO assignment
Contig1125	GO:0004129 "cytochrome-c oxidase activity" (molecular_function); GO:0005743 "mitochondrial inner membrane" (cellular_component); GO:0006123 "mitochondrial electron transport, cytochrome c to oxygen" (biological_process)
Contig1126	GO:0005575 "cellular_component" (cellular_component); GO:0003674 "molecular_function" (molecular_function); GO:0008150 "biological_process" (biological_process)
Contig1127	GO:0005515 "protein binding" (molecular_function)
Contig1128	GO:0040007 "growth" (biological_process); GO:0002119 "nematode larval development" (biological_process); GO:0018991 "oviposition" (biological_process); GO:0000003 "reproduction" (biological_process); GO:0040010 "positive regulation of growth rate" (biological_process); GO:0009792 "embryonic development ending in birth or egg hatching" (biological_process)
Contig1129	GO:0005515 "protein binding" (molecular_function)
Contig1130	GO:0040007 "growth" (biological_process); GO:0002119 "nematode larval development" (biological_process); GO:0000003 "reproduction" (biological_process); GO:0009792 "embryonic development ending in birth or egg hatching" (biological_process); GO:0018996 "molting cycle, collagen and cuticulin-based cuticle" (biological_process)
Contig1131	GO:0040015 "negative regulation of multicellular organism growth" (biological_process); GO:0008277 "regulation of G-protein coupled receptor protein signaling pathway" (biological_process); GO:0046662 "regulation of oviposition" (biological_process); GO:0040012 "regulation of locomotion" (biological_process); GO:0007631 "feeding behavior" (biological_process); GO:0007212 "dopamine receptor signal…
Contig1132	GO:0005515 "protein binding" (molecular_function); GO:0042802 "identical protein binding" (molecular_function)
Contig1133	GO:0040010 "positive regulation of growth rate" (biological_process); GO:0000003 "reproduction" (biological_process); GO:0002119 "nematode larval development" (biological_process); GO:0040007 "growth" (biological_process); GO:0040035 "hermaphrodite genitalia development" (biological_process); GO:0009792 "embryonic development ending in birth or egg hatching" (biological_process)
Contig1134	GO:0040010 "positive regulation of growth rate" (biological_process)
Contig1135	GO:0018991 "oviposition" (biological_process); GO:0040011 "locomotion" (biological_process); GO:0002119 "nematode larval development" (biological_process); GO:0040017 "positive regulation of locomotion" (biological_process); GO:0046662 "regulation of oviposition" (biological_process); GO:0007631 "feeding behavior" (biological_process); GO:0007212 "dopamine receptor signaling pathway" (biological_…
Contig1136	GO:0040013 "negative regulation of locomotion" (biological_process)
Contig1137	GO:0008150 "biological_process" (biological_process); GO:0003674 "molecular_function" (molecular_function)
Contig1138	GO:0003674 "molecular_function" (molecular_function); GO:0005575 "cellular_component" (cellular_component); GO:0008150 "biological_process" (biological_process)
Contig1139	GO:0040010 "positive regulation of growth rate" (biological_process); GO:0010171 "body morphogenesis" (biological_process); GO:0018991 "oviposition" (biological_process); GO:0040007 "growth" (biological_process); GO:0002119 "nematode larval development" (biological_process)
Contig1140	GO:0009792 "embryonic development ending in birth or egg hatching" (biological_process); GO:0018991 "oviposition" (biological_process); GO:0010171 "body morphogenesis" (biological_process); GO:0040011 "locomotion" (biological_process); GO:0008406 "gonad development" (biological_process); GO:0051729 "germline cell cycle switching, mitotic to meiotic cell cycle" (biological_process); GO:0040010 "po…
Contig1141	GO:0009055 "electron carrier activity" (molecular_function)
Contig1142	GO:0005515 "protein binding" (molecular_function)
Contig1143	GO:0040010 "positive regulation of growth rate" (biological_process)
Contig1144	GO:0009790 "embryonic development" (biological_process); GO:0030728 "ovulation" (biological_process)
Contig1145	GO:0008150 "biological_process" (biological_process)
Contig1146	GO:0042802 "identical protein binding" (molecular_function)
Contig1147	GO:0009792 "embryonic development ending in birth or egg hatching" (biological_process); GO:0007126 "meiosis" (biological_process); GO:0018991 "oviposition" (biological_process); GO:0000910 "cytokinesis" (biological_process); GO:0018996 "molting cycle, collagen and cuticulin-based cuticle" (biological_process)
Contig1148	GO:0040015 "negative regulation of multicellular organism growth" (biological_process); GO:0040011 "locomotion" (biological_process)
Contig1149	GO:0005515 "protein binding" (molecular_function)
Contig1150	GO:0004620 "phospholipase activity" (molecular_function); GO:0006911 "phagocytosis, engulfment" (biological_process)
Contig1151	GO:0005575 "cellular_component" (cellular_component); GO:0008150 "biological_process" (biological_process)
Contig1152	GO:0004449 "isocitrate dehydrogenase (NAD+) activity" (molecular_function); GO:0005739 "mitochondrion" (cellular_component); GO:0006099 "tricarboxylic acid cycle" (biological_process)
Contig1153	GO:0040010 "positive regulation of growth rate" (biological_process); GO:0009792 "embryonic development ending in birth or egg hatching" (biological_process); GO:0048477 "oogenesis" (biological_process)
Contig1154	no GO assignment
Contig1155	GO:0003735 "structural constituent of ribosome" (molecular_function); GO:0005515 "protein binding" (molecular_function); GO:0005840 "ribosome" (cellular_component); GO:0006412 "translation" (biological_process)
Contig1156	GO:0004618 "phosphoglycerate kinase activity" (molecular_function); GO:0005524 "ATP binding" (molecular_function); GO:0016310 "phosphorylation" (biological_process)
Contig1157	no GO assignment
Contig1158	no GO assignment
Contig1159	no GO assignment
Contig1160	GO:0004672 "protein kinase activity" (molecular_function); GO:0004674 "protein serine/threonine kinase activity" (molecular_function); GO:0005524 "ATP binding" (molecular_function); GO:0005634 "nucleus" (cellular_component); GO:0006357 "regulation of transcription from RNA polymerase II promoter" (biological_process); GO:0006468 "protein amino acid phosphorylation" (biological_process); GO:004677…
Contig1161	GO:0005515 "protein binding" (molecular_function)
Contig1162	GO:0040010 "positive regulation of growth rate" (biological_process)
Contig1163	GO:0040019 "positive regulation of embryonic development" (biological_process); GO:0009792 "embryonic development ending in birth or egg hatching" (biological_process); GO:0040007 "growth" (biological_process); GO:0002119 "nematode larval development" (biological_process); GO:0040018 "positive regulation of multicellular organism growth" (biological_process); GO:0040010 "positive regulation of gr…
Contig1164	GO:0005575 "cellular_component" (cellular_component); GO:0005515 "protein binding" (molecular_function); GO:0003723 "RNA binding" (molecular_function); GO:0006378 "mRNA polyadenylation" (biological_process)
Contig1165	GO:0008150 "biological_process" (biological_process)
Contig1166	GO:0005515 "protein binding" (molecular_function)
Contig1167	GO:0005515 "protein binding" (molecular_function)
Contig1168	GO:0005515 "protein binding" (molecular_function)
Contig1169	GO:0000003 "reproduction" (biological_process); GO:0040035 "hermaphrodite genitalia development" (biological_process); GO:0009792 "embryonic development ending in birth or egg hatching" (biological_process)
Contig1170	GO:0015171 "amino acid transmembrane transporter activity" (molecular_function); GO:0006865 "amino acid transport" (biological_process)
Contig1171	GO:0040010 "positive regulation of growth rate" (biological_process); GO:0000003 "reproduction" (biological_process); GO:0040007 "growth" (biological_process); GO:0002119 "nematode larval development" (biological_process)
Contig1172	GO:0040015 "negative regulation of multicellular organism growth" (biological_process); GO:0040011 "locomotion" (biological_process); GO:0040010 "positive regulation of growth rate" (biological_process); GO:0009792 "embryonic development ending in birth or egg hatching" (biological_process); GO:0040007 "growth" (biological_process); GO:0002119 "nematode larval development" (biological_process); G…
Contig1173	no GO assignment
Contig1174	GO:0005575 "cellular_component" (cellular_component); GO:0001671 "ATPase activator activity" (molecular_function); GO:0008150 "biological_process" (biological_process); GO:0051087 "chaperone binding" (molecular_function)
Contig1175	GO:0009792 "embryonic development ending in birth or egg hatching" (biological_process); GO:0040011 "locomotion" (biological_process); GO:0000003 "reproduction" (biological_process); GO:0002119 "nematode larval development" (biological_process)
Contig1176	GO:0009792 "embryonic development ending in birth or egg hatching" (biological_process); GO:0040010 "positive regulation of growth rate" (biological_process)
Contig1177	no GO assignment
Contig1178	GO:0040010 "positive regulation of growth rate" (biological_process)
Contig1179	GO:0040019 "positive regulation of embryonic development" (biological_process); GO:0009792 "embryonic development ending in birth or egg hatching" (biological_process); GO:0000003 "reproduction" (biological_process)
Contig1180	GO:0040010 "positive regulation of growth rate" (biological_process); GO:0040026 "positive regulation of vulval development" (biological_process); GO:0040027 "negative regulation of vulval development" (biological_process); GO:0007173 "epidermal growth factor receptor signaling pathway" (biological_process); GO:0008105 "asymmetric protein localization" (biological_process); GO:0018991 "ovipositio…
Contig1181	GO:0008150 "biological_process" (biological_process); GO:0003674 "molecular_function" (molecular_function); GO:0005575 "cellular_component" (cellular_component)
Contig1182	GO:0015992 "proton transport" (biological_process); GO:0016021 "integral to membrane" (cellular_component)
Contig1183	GO:0003674 "molecular_function" (molecular_function)
Contig1184	GO:0009792 "embryonic development ending in birth or egg hatching" (biological_process)
Contig1185	no GO assignment
Contig1186	GO:0009792 "embryonic development ending in birth or egg hatching" (biological_process); GO:0010171 "body morphogenesis" (biological_process); GO:0040011 "locomotion" (biological_process); GO:0008219 "cell death" (biological_process); GO:0006897 "endocytosis" (biological_process); GO:0001555 "oocyte growth" (biological_process)
Contig1187	GO:0046982 "protein heterodimerization activity" (molecular_function); GO:0008219 "cell death" (biological_process)
Contig1188	GO:0040010 "positive regulation of growth rate" (biological_process)
Contig1189	GO:0009792 "embryonic development ending in birth or egg hatching" (biological_process)
Contig1190	GO:0009792 "embryonic development ending in birth or egg hatching" (biological_process); GO:0000003 "reproduction" (biological_process); GO:0040007 "growth" (biological_process); GO:0002119 "nematode larval development" (biological_process)
Contig1191	GO:0005515 "protein binding" (molecular_function)
Contig1192	GO:0009792 "embryonic development ending in birth or egg hatching" (biological_process); GO:0010171 "body morphogenesis" (biological_process); GO:0000003 "reproduction" (biological_process); GO:0008340 "determination of adult life span" (biological_process); GO:0002119 "nematode larval development" (biological_process); GO:0009790 "embryonic development" (biological_process); GO:0001703 "gastrula…
Contig1193	no GO assignment
Contig1194	GO:0005732 "small nucleolar ribonucleoprotein complex" (cellular_component); GO:0030515 "snoRNA binding" (molecular_function); GO:0030559 "rRNA pseudouridylation guide activity" (molecular_function); GO:0031118 "rRNA pseudouridine synthesis" (biological_process)
Contig1195	GO:0005515 "protein binding" (molecular_function)
Contig1196	GO:0005575 "cellular_component" (cellular_component)
Contig1197	no GO assignment
Contig1198	GO:0040010 "positive regulation of growth rate" (biological_process); GO:0009792 "embryonic development ending in birth or egg hatching" (biological_process); GO:0040007 "growth" (biological_process); GO:0002119 "nematode larval development" (biological_process); GO:0000003 "reproduction" (biological_process)
Contig1199	no GO assignment
Contig1200	GO:0010171 "body morphogenesis" (biological_process); GO:0040011 "locomotion" (biological_process)
Contig1201	GO:0006364 "rRNA processing" (biological_process); GO:0005732 "small nucleolar ribonucleoprotein complex" (cellular_component); GO:0030532 "small nuclear ribonucleoprotein complex" (cellular_component)
Contig1202	GO:0009792 "embryonic development ending in birth or egg hatching" (biological_process); GO:0009790 "embryonic development" (biological_process); GO:0002119 "nematode larval development" (biological_process); GO:0010171 "body morphogenesis" (biological_process); GO:0040011 "locomotion" (biological_process); GO:0040007 "growth" (biological_process); GO:0000003 "reproduction" (biological_process)
Contig1203	GO:0005575 "cellular_component" (cellular_component); GO:0008150 "biological_process" (biological_process)
Contig1204	GO:0003677 "DNA binding" (molecular_function); GO:0005515 "protein binding" (molecular_function)
Contig1205	GO:0003700 "transcription factor activity" (molecular_function); GO:0016563 "transcription activator activity" (molecular_function); GO:0005634 "nucleus" (cellular_component)
Contig1206	GO:0008150 "biological_process" (biological_process)
Contig1207	GO:0005515 "protein binding" (molecular_function)
Contig1208	GO:0009792 "embryonic development ending in birth or egg hatching" (biological_process); GO:0000003 "reproduction" (biological_process); GO:0040010 "positive regulation of growth rate" (biological_process)
Contig1209	GO:0009792 "embryonic development ending in birth or egg hatching" (biological_process); GO:0040011 "locomotion" (biological_process); GO:0000003 "reproduction" (biological_process); GO:0040035 "hermaphrodite genitalia development" (biological_process); GO:0040007 "growth" (biological_process); GO:0002119 "nematode larval development" (biological_process)
Contig1210	no GO assignment
Contig1211	GO:0005739 "mitochondrion" (cellular_component)
Contig1212	no GO assignment
Contig1213	GO:0008340 "determination of adult life span" (biological_process)
Contig1214	GO:0000003 "reproduction" (biological_process); GO:0003674 "molecular_function" (molecular_function); GO:0005575 "cellular_component" (cellular_component); GO:0009790 "embryonic development" (biological_process); GO:0030540 "female genitalia development" (biological_process); GO:0032350 "regulation of hormone metabolic process" (biological_process); GO:0042303 "molting cycle" (biological_process)
Contig1215	GO:0005515 "protein binding" (molecular_function)
Contig1216	GO:0003674 "molecular_function" (molecular_function)
Contig1217	no GO assignment
Contig1218	GO:0040010 "positive regulation of growth rate" (biological_process); GO:0002119 "nematode larval development" (biological_process); GO:0040011 "locomotion" (biological_process); GO:0009792 "embryonic development ending in birth or egg hatching" (biological_process); GO:0040007 "growth" (biological_process)
Contig1219	GO:0005575 "cellular_component" (cellular_component)
Contig1220	GO:0040010 "positive regulation of growth rate" (biological_process); GO:0018991 "oviposition" (biological_process)
Contig1221	GO:0042132 "fructose-bisphosphatase activity" (molecular_function)
Contig1222	no GO assignment
Contig1223	no GO assignment
Contig1224	GO:0040007 "growth" (biological_process); GO:0002119 "nematode larval development" (biological_process); GO:0000003 "reproduction" (biological_process); GO:0006120 "mitochondrial electron transport, NADH to ubiquinone" (biological_process); GO:0042493 "response to drug" (biological_process)
Contig1225	GO:0009792 "embryonic development ending in birth or egg hatching" (biological_process); GO:0040007 "growth" (biological_process); GO:0002119 "nematode larval development" (biological_process); GO:0040010 "positive regulation of growth rate" (biological_process); GO:0040017 "positive regulation of locomotion" (biological_process); GO:0040011 "locomotion" (biological_process)
Contig1226	no GO assignment
Contig1227	GO:0005515 "protein binding" (molecular_function)
Contig1228	GO:0005515 "protein binding" (molecular_function); GO:0007601 "visual perception" (biological_process); GO:0008150 "biological_process" (biological_process); GO:0005575 "cellular_component" (cellular_component)
Contig1229	GO:0040011 "locomotion" (biological_process); GO:0040010 "positive regulation of growth rate" (biological_process); GO:0040017 "positive regulation of locomotion" (biological_process); GO:0000003 "reproduction" (biological_process)
Contig1230	GO:0003735 "structural constituent of ribosome" (molecular_function); GO:0005515 "protein binding" (molecular_function); GO:0005840 "ribosome" (cellular_component); GO:0006412 "translation" (biological_process)
Contig1231	GO:0000003 "reproduction" (biological_process)
Contig1232	GO:0005515 "protein binding" (molecular_function)
Contig1233	no GO assignment
Contig1234	GO:0009792 "embryonic development ending in birth or egg hatching" (biological_process); GO:0018996 "molting cycle, collagen and cuticulin-based cuticle" (biological_process)
Contig1235	GO:0000003 "reproduction" (biological_process)
Contig1236	GO:0000003 "reproduction" (biological_process); GO:0009792 "embryonic development ending in birth or egg hatching" (biological_process)
Contig1237	GO:0009792 "embryonic development ending in birth or egg hatching" (biological_process); GO:0040007 "growth" (biological_process); GO:0002119 "nematode larval development" (biological_process); GO:0040002 "collagen and cuticulin-based cuticle development" (biological_process); GO:0040011 "locomotion" (biological_process); GO:0018996 "molting cycle, collagen and cuticulin-based cuticle" (biologica…
Contig1238	no GO assignment
Contig1239	GO:0008340 "determination of adult life span" (biological_process)
Contig1240	GO:0043051 "regulation of pharyngeal pumping" (biological_process); GO:0046928 "regulation of neurotransmitter secretion" (biological_process); GO:0007626 "locomotory behavior" (biological_process); GO:0030421 "defecation" (biological_process)
Contig1241	GO:0040010 "positive regulation of growth rate" (biological_process); GO:0040019 "positive regulation of embryonic development" (biological_process); GO:0009792 "embryonic development ending in birth or egg hatching" (biological_process); GO:0040007 "growth" (biological_process); GO:0002119 "nematode larval development" (biological_process); GO:0000003 "reproduction" (biological_process); GO:0040…
Contig1242	GO:0005509 "calcium ion binding" (molecular_function); GO:0005816 "spindle pole body" (cellular_component); GO:0007059 "chromosome segregation" (biological_process); GO:0019722 "calcium-mediated signaling" (biological_process); GO:0030437 "ascospore formation" (biological_process); GO:0051225 "spindle assembly" (biological_process); GO:0030427 "site of polarized growth" (cellular_component); GO:0…
Contig1243	GO:0005783 "endoplasmic reticulum" (cellular_component)
Contig1244	GO:0040010 "positive regulation of growth rate" (biological_process); GO:0009792 "embryonic development ending in birth or egg hatching" (biological_process); GO:0040007 "growth" (biological_process); GO:0002119 "nematode larval development" (biological_process)
Contig1245	GO:0004181 "metallocarboxypeptidase activity" (molecular_function)
Contig1246	GO:0005739 "mitochondrion" (cellular_component)
Contig1247	GO:0009792 "embryonic development ending in birth or egg hatching" (biological_process)
Contig1248	no GO assignment
Contig1249	GO:0005829 "cytosol" (cellular_component); GO:0016787 "hydrolase activity" (molecular_function); GO:0008237 "metallopeptidase activity" (molecular_function); GO:0006520 "amino acid metabolic process" (biological_process); GO:0006508 "proteolysis" (biological_process)
Contig1250	GO:0009792 "embryonic development ending in birth or egg hatching" (biological_process); GO:0010171 "body morphogenesis" (biological_process); GO:0018991 "oviposition" (biological_process); GO:0040035 "hermaphrodite genitalia development" (biological_process); GO:0006997 "nuclear organization and biogenesis" (biological_process); GO:0040010 "positive regulation of growth rate" (biological_process…
Contig1251	GO:0005515 "protein binding" (molecular_function)
Contig1252	GO:0005316 "high affinity inorganic phosphate:sodium symporter activity" (molecular_function)
Contig1253	GO:0004024 "alcohol dehydrogenase activity, zinc-dependent" (molecular_function); GO:0004327 "formaldehyde dehydrogenase (glutathione) activity" (molecular_function); GO:0005737 "cytoplasm" (cellular_component); GO:0006066 "alcohol metabolic process" (biological_process)
Contig1254	GO:0040010 "positive regulation of growth rate" (biological_process); GO:0009792 "embryonic development ending in birth or egg hatching" (biological_process); GO:0040015 "negative regulation of multicellular organism growth" (biological_process)
Contig1255	no GO assignment
Contig1256	GO:0040010 "positive regulation of growth rate" (biological_process)
Contig1257	GO:0040010 "positive regulation of growth rate" (biological_process); GO:0009792 "embryonic development ending in birth or egg hatching" (biological_process); GO:0006629 "lipid metabolic process" (biological_process)
Contig1258	no GO assignment
Contig1259	GO:0010171 "body morphogenesis" (biological_process); GO:0040018 "positive regulation of multicellular organism growth" (biological_process); GO:0040010 "positive regulation of growth rate" (biological_process); GO:0045138 "tail tip morphogenesis" (biological_process); GO:0000003 "reproduction" (biological_process); GO:0040024 "dauer larval development" (biological_process)
Contig1260	GO:0000062 "acyl-CoA binding" (molecular_function); GO:0006631 "fatty acid metabolic process" (biological_process); GO:0005634 "nucleus" (cellular_component); GO:0005737 "cytoplasm" (cellular_component); GO:0005829 "cytosol" (cellular_component)
Contig1261	GO:0009792 "embryonic development ending in birth or egg hatching" (biological_process)
Contig1262	GO:0004727 "prenylated protein tyrosine phosphatase activity" (molecular_function); GO:0042802 "identical protein binding" (molecular_function)
Contig1263	GO:0040015 "negative regulation of multicellular organism growth" (biological_process)
Contig1264	GO:0004213 "cathepsin B activity" (molecular_function); GO:0048102 "autophagic cell death" (biological_process); GO:0035071 "salivary gland cell autophagic cell death" (biological_process)
Contig1265	GO:0005515 "protein binding" (molecular_function)
Contig1266	GO:0009792 "embryonic development ending in birth or egg hatching" (biological_process); GO:0002119 "nematode larval development" (biological_process); GO:0000003 "reproduction" (biological_process); GO:0040007 "growth" (biological_process); GO:0040011 "locomotion" (biological_process)
Contig1267	GO:0009792 "embryonic development ending in birth or egg hatching" (biological_process)
Contig1268	GO:0009792 "embryonic development ending in birth or egg hatching" (biological_process)
Contig1269	no GO assignment
Contig1270	no GO assignment
Contig1271	GO:0005515 "protein binding" (molecular_function)
Contig1272	GO:0004129 "cytochrome-c oxidase activity" (molecular_function); GO:0005743 "mitochondrial inner membrane" (cellular_component); GO:0006123 "mitochondrial electron transport, cytochrome c to oxygen" (biological_process)
Contig1273	GO:0008785 "alkyl hydroperoxide reductase activity" (molecular_function); GO:0019901 "protein kinase binding" (molecular_function); GO:0051092 "activation of NF-kappaB transcription factor" (biological_process); GO:0008385 "IkappaB kinase complex" (cellular_component)
Contig1274	GO:0003723 "RNA binding" (molecular_function); GO:0003735 "structural constituent of ribosome" (molecular_function); GO:0005515 "protein binding" (molecular_function); GO:0008201 "heparin binding" (molecular_function); GO:0006412 "translation" (biological_process); GO:0007566 "embryo implantation" (biological_process); GO:0022625 "cytosolic large ribosomal subunit" (cellular_component)
Contig1275	GO:0005515 "protein binding" (molecular_function)
Contig1276	GO:0040010 "positive regulation of growth rate" (biological_process); GO:0000003 "reproduction" (biological_process); GO:0002009 "morphogenesis of an epithelium" (biological_process); GO:0040035 "hermaphrodite genitalia development" (biological_process); GO:0009792 "embryonic development ending in birth or egg hatching" (biological_process)
Contig1277	no GO assignment
Contig1278	GO:0030508 "thiol-disulfide exchange intermediate activity" (molecular_function)
Contig1279	GO:0040013 "negative regulation of locomotion" (biological_process)
Contig1280	GO:0004121 "cystathionine beta-lyase activity" (molecular_function); GO:0009086 "methionine biosynthetic process" (biological_process)
Contig1281	GO:0005634 "nucleus" (cellular_component); GO:0005635 "nuclear envelope" (cellular_component); GO:0005515 "protein binding" (molecular_function); GO:0005179 "hormone activity" (molecular_function); GO:0045449 "regulation of transcription" (biological_process); GO:0000785 "chromatin" (cellular_component)
Contig1282	GO:0009792 "embryonic development ending in birth or egg hatching" (biological_process); GO:0040035 "hermaphrodite genitalia development" (biological_process); GO:0040007 "growth" (biological_process); GO:0002119 "nematode larval development" (biological_process); GO:0000003 "reproduction" (biological_process)
Contig1283	no GO assignment
Contig1284	GO:0005515 "protein binding" (molecular_function)
Contig1285	GO:0009792 "embryonic development ending in birth or egg hatching" (biological_process); GO:0000003 "reproduction" (biological_process); GO:0002119 "nematode larval development" (biological_process); GO:0040035 "hermaphrodite genitalia development" (biological_process); GO:0018996 "molting cycle, collagen and cuticulin-based cuticle" (biological_process)
Contig1286	no GO assignment
Contig1287	GO:0007638 "mechanosensory behavior" (biological_process); GO:0009612 "response to mechanical stimulus" (biological_process)
Contig1288	no GO assignment
Contig1289	no GO assignment
Contig1290	GO:0005515 "protein binding" (molecular_function)
Contig1291	no GO assignment
Contig1292	GO:0005515 "protein binding" (molecular_function)
Contig1293	GO:0009792 "embryonic development ending in birth or egg hatching" (biological_process); GO:0000003 "reproduction" (biological_process)
Contig1294	GO:0040010 "positive regulation of growth rate" (biological_process); GO:0009792 "embryonic development ending in birth or egg hatching" (biological_process)
Contig1295	GO:0004767 "sphingomyelin phosphodiesterase activity" (molecular_function); GO:0005576 "extracellular region" (cellular_component); GO:0006685 "sphingomyelin catabolic process" (biological_process); GO:0046513 "ceramide biosynthetic process" (biological_process)
Contig1296	GO:0005515 "protein binding" (molecular_function); GO:0007165 "signal transduction" (biological_process)
Contig1297	GO:0005515 "protein binding" (molecular_function)
Contig1298	GO:0001740 "Barr body" (cellular_component)
Contig1299	no GO assignment
Contig1300	GO:0009792 "embryonic development ending in birth or egg hatching" (biological_process); GO:0040018 "positive regulation of multicellular organism growth" (biological_process); GO:0040035 "hermaphrodite genitalia development" (biological_process); GO:0000003 "reproduction" (biological_process); GO:0040007 "growth" (biological_process); GO:0002119 "nematode larval development" (biological_process)…
Contig1301	GO:0009258 "10-formyltetrahydrofolate catabolic process" (biological_process)
Contig1302	GO:0040010 "positive regulation of growth rate" (biological_process); GO:0018996 "molting cycle, collagen and cuticulin-based cuticle" (biological_process)
Contig1303	GO:0009792 "embryonic development ending in birth or egg hatching" (biological_process); GO:0040007 "growth" (biological_process); GO:0002119 "nematode larval development" (biological_process); GO:0010171 "body morphogenesis" (biological_process); GO:0000003 "reproduction" (biological_process); GO:0040035 "hermaphrodite genitalia development" (biological_process)
Contig1304	GO:0045132 "meiotic chromosome segregation" (biological_process)
Contig1305	GO:0009792 "embryonic development ending in birth or egg hatching" (biological_process); GO:0000003 "reproduction" (biological_process); GO:0002119 "nematode larval development" (biological_process)
Contig1306	GO:0005624 "membrane fraction" (cellular_component); GO:0005770 "late endosome" (cellular_component); GO:0005887 "integral to plasma membrane" (cellular_component)
Contig1307	no GO assignment
Contig1308	GO:0040010 "positive regulation of growth rate" (biological_process); GO:0009792 "embryonic development ending in birth or egg hatching" (biological_process); GO:0040007 "growth" (biological_process); GO:0002119 "nematode larval development" (biological_process)
Contig1309	GO:0005515 "protein binding" (molecular_function)
Contig1310	GO:0040010 "positive regulation of growth rate" (biological_process); GO:0040035 "hermaphrodite genitalia development" (biological_process); GO:0000003 "reproduction" (biological_process); GO:0040007 "growth" (biological_process); GO:0002119 "nematode larval development" (biological_process)
Contig1311	GO:0005515 "protein binding" (molecular_function)
Contig1312	GO:0009792 "embryonic development ending in birth or egg hatching" (biological_process)
Contig1313	GO:0004368 "glycerol-3-phosphate dehydrogenase activity" (molecular_function); GO:0005739 "mitochondrion" (cellular_component); GO:0006071 "glycerol metabolic process" (biological_process); GO:0005811 "lipid particle" (cellular_component)
Contig1314	GO:0006855 "multidrug transport" (biological_process); GO:0015559 "multidrug efflux pump activity" (molecular_function); GO:0042493 "response to drug" (biological_process)
Contig1315	GO:0009792 "embryonic development ending in birth or egg hatching" (biological_process)
Contig1316	no GO assignment
Contig1317	GO:0040010 "positive regulation of growth rate" (biological_process); GO:0018996 "molting cycle, collagen and cuticulin-based cuticle" (biological_process)
Contig1318	GO:0008179 "adenylate cyclase binding" (molecular_function); GO:0008154 "actin polymerization and/or depolymerization" (biological_process); GO:0008407 "bristle morphogenesis" (biological_process); GO:0048749 "compound eye development" (biological_process); GO:0048477 "oogenesis" (biological_process); GO:0008360 "regulation of cell shape" (biological_process); GO:0007015 "actin filament organizat…
Contig1319	GO:0040018 "positive regulation of multicellular organism growth" (biological_process); GO:0000003 "reproduction" (biological_process)
Contig1320	GO:0007040 "lysosome organization and biogenesis" (biological_process); GO:0019915 "sequestering of lipid" (biological_process)
Contig1321	GO:0009792 "embryonic development ending in birth or egg hatching" (biological_process)
Contig1322	no GO assignment
Contig1323	GO:0005515 "protein binding" (molecular_function)
Contig1324	no GO assignment
Contig1325	GO:0005515 "protein binding" (molecular_function)
Contig1326	no GO assignment
Contig1327	no GO assignment
Contig1328	no GO assignment
Contig1329	GO:0009792 "embryonic development ending in birth or egg hatching" (biological_process); GO:0040010 "positive regulation of growth rate" (biological_process); GO:0040011 "locomotion" (biological_process); GO:0002119 "nematode larval development" (biological_process)
Contig1330	GO:0005515 "protein binding" (molecular_function); GO:0005643 "nuclear pore" (cellular_component); GO:0005737 "cytoplasm" (cellular_component); GO:0006606 "protein import into nucleus" (biological_process); GO:0008565 "protein transporter activity" (molecular_function)
Contig1331	GO:0009792 "embryonic development ending in birth or egg hatching" (biological_process)
Contig1332	no GO assignment
Contig1333	GO:0009792 "embryonic development ending in birth or egg hatching" (biological_process)
Contig1334	GO:0006897 "endocytosis" (biological_process)
Contig1335	no GO assignment
Contig1336	GO:0005099 "Ras GTPase activator activity" (molecular_function); GO:0005737 "cytoplasm" (cellular_component); GO:0046580 "negative regulation of Ras protein signal transduction" (biological_process)
Contig1337	no GO assignment
Contig1338	GO:0007165 "signal transduction" (biological_process); GO:0007242 "intracellular signaling cascade" (biological_process); GO:0005515 "protein binding" (molecular_function); GO:0004871 "signal transducer activity" (molecular_function)
Contig1339	GO:0009792 "embryonic development ending in birth or egg hatching" (biological_process); GO:0002009 "morphogenesis of an epithelium" (biological_process); GO:0000003 "reproduction" (biological_process); GO:0040035 "hermaphrodite genitalia development" (biological_process); GO:0040002 "collagen and cuticulin-based cuticle development" (biological_process); GO:0040010 "positive regulation of growth…
Contig1340	GO:0000003 "reproduction" (biological_process); GO:0009792 "embryonic development ending in birth or egg hatching" (biological_process); GO:0040007 "growth" (biological_process); GO:0002119 "nematode larval development" (biological_process); GO:0018996 "molting cycle, collagen and cuticulin-based cuticle" (biological_process)
Contig1341	GO:0005515 "protein binding" (molecular_function)
Contig1342	GO:0008340 "determination of adult life span" (biological_process); GO:0040011 "locomotion" (biological_process); GO:0000003 "reproduction" (biological_process); GO:0002119 "nematode larval development" (biological_process); GO:0040007 "growth" (biological_process); GO:0018996 "molting cycle, collagen and cuticulin-based cuticle" (biological_process)
Contig1343	GO:0008150 "biological_process" (biological_process); GO:0005575 "cellular_component" (cellular_component)
Contig1344	GO:0002119 "nematode larval development" (biological_process); GO:0010171 "body morphogenesis" (biological_process); GO:0040011 "locomotion" (biological_process)
Contig1345	no GO assignment
Contig1346	no GO assignment
Contig1347	no GO assignment
Contig1348	GO:0005575 "cellular_component" (cellular_component); GO:0008150 "biological_process" (biological_process)
Contig1349	GO:0005615 "extracellular space" (cellular_component)
Contig1350	no GO assignment
Contig1351	GO:0040010 "positive regulation of growth rate" (biological_process)
Contig1352	no GO assignment
Contig1353	GO:0005515 "protein binding" (molecular_function)
Contig1354	GO:0009792 "embryonic development ending in birth or egg hatching" (biological_process); GO:0035046 "pronuclear migration" (biological_process)
Contig1355	GO:0009792 "embryonic development ending in birth or egg hatching" (biological_process); GO:0000003 "reproduction" (biological_process)
Contig1356	GO:0030334 "regulation of cell migration" (biological_process); GO:0040026 "positive regulation of vulval development" (biological_process)
Contig1357	GO:0005515 "protein binding" (molecular_function)
Contig1358	GO:0005515 "protein binding" (molecular_function)
Contig1359	no GO assignment
Contig1360	no GO assignment
Contig1361	GO:0009792 "embryonic development ending in birth or egg hatching" (biological_process); GO:0040007 "growth" (biological_process); GO:0002119 "nematode larval development" (biological_process); GO:0000003 "reproduction" (biological_process); GO:0018996 "molting cycle, collagen and cuticulin-based cuticle" (biological_process); GO:0001555 "oocyte growth" (biological_process); GO:0001542 "ovulation…
Contig1362	no GO assignment
Contig1363	GO:0003674 "molecular_function" (molecular_function); GO:0005575 "cellular_component" (cellular_component); GO:0008150 "biological_process" (biological_process)
Contig1364	GO:0006915 "apoptosis" (biological_process)
Contig1365	GO:0005515 "protein binding" (molecular_function)
Contig1366	GO:0005515 "protein binding" (molecular_function)
Contig1367	GO:0005515 "protein binding" (molecular_function)
Contig1368	GO:0040010 "positive regulation of growth rate" (biological_process); GO:0040011 "locomotion" (biological_process); GO:0009792 "embryonic development ending in birth or egg hatching" (biological_process); GO:0002119 "nematode larval development" (biological_process); GO:0010171 "body morphogenesis" (biological_process)
Contig1369	GO:0009792 "embryonic development ending in birth or egg hatching" (biological_process); GO:0040007 "growth" (biological_process); GO:0002119 "nematode larval development" (biological_process); GO:0000003 "reproduction" (biological_process)
Contig1370	no GO assignment
Contig1371	GO:0009792 "embryonic development ending in birth or egg hatching" (biological_process); GO:0009790 "embryonic development" (biological_process); GO:0040007 "growth" (biological_process); GO:0002119 "nematode larval development" (biological_process); GO:0000003 "reproduction" (biological_process); GO:0040018 "positive regulation of multicellular organism growth" (biological_process)
Contig1372	GO:0010171 "body morphogenesis" (biological_process)
Contig1373	no GO assignment
Contig1374	GO:0040010 "positive regulation of growth rate" (biological_process); GO:0002009 "morphogenesis of an epithelium" (biological_process); GO:0000003 "reproduction" (biological_process); GO:0040007 "growth" (biological_process); GO:0002119 "nematode larval development" (biological_process); GO:0009792 "embryonic development ending in birth or egg hatching" (biological_process)
Contig1375	GO:0005575 "cellular_component" (cellular_component)
Contig1376	GO:0005515 "protein binding" (molecular_function)
Contig1377	GO:0009792 "embryonic development ending in birth or egg hatching" (biological_process); GO:0040007 "growth" (biological_process); GO:0002119 "nematode larval development" (biological_process); GO:0040018 "positive regulation of multicellular organism growth" (biological_process); GO:0040010 "positive regulation of growth rate" (biological_process); GO:0000003 "reproduction" (biological_process)
Contig1378	GO:0008219 "cell death" (biological_process); GO:0015988 "energy coupled proton transport, against electrochemical gradient" (biological_process); GO:0015992 "proton transport" (biological_process); GO:0016337 "cell-cell adhesion" (biological_process); GO:0046961 "hydrogen ion transporting ATPase activity, rotational mechanism" (molecular_function)
Contig1379	GO:0003723 "RNA binding" (molecular_function); GO:0016071 "mRNA metabolic process" (biological_process); GO:0005634 "nucleus" (cellular_component); GO:0005737 "cytoplasm" (cellular_component)
Contig1380	GO:0040015 "negative regulation of multicellular organism growth" (biological_process); GO:0009792 "embryonic development ending in birth or egg hatching" (biological_process); GO:0040007 "growth" (biological_process); GO:0002119 "nematode larval development" (biological_process); GO:0040011 "locomotion" (biological_process); GO:0040035 "hermaphrodite genitalia development" (biological_process); …
Contig1381	GO:0005515 "protein binding" (molecular_function)
Contig1382	GO:0009792 "embryonic development ending in birth or egg hatching" (biological_process); GO:0040010 "positive regulation of growth rate" (biological_process); GO:0040011 "locomotion" (biological_process); GO:0000003 "reproduction" (biological_process); GO:0040007 "growth" (biological_process); GO:0002119 "nematode larval development" (biological_process); GO:0010171 "body morphogenesis" (biologic…
Contig1383	GO:0005739 "mitochondrion" (cellular_component); GO:0005743 "mitochondrial inner membrane" (cellular_component); GO:0004450 "isocitrate dehydrogenase (NADP+) activity" (molecular_function)
Contig1384	GO:0005737 "cytoplasm" (cellular_component); GO:0005634 "nucleus" (cellular_component); GO:0030529 "ribonucleoprotein complex" (cellular_component); GO:0005515 "protein binding" (molecular_function); GO:0008298 "intracellular mRNA localization" (biological_process); GO:0042802 "identical protein binding" (molecular_function)
Contig1385	no GO assignment
Contig1386	no GO assignment
Contig1387	no GO assignment
Contig1388	GO:0004197 "cysteine-type endopeptidase activity" (molecular_function); GO:0016806 "dipeptidyl-peptidase and tripeptidyl-peptidase activity" (molecular_function); GO:0005764 "lysosome" (cellular_component); GO:0004178 "leucyl aminopeptidase activity" (molecular_function)
Contig1389	GO:0005515 "protein binding" (molecular_function)
Contig1390	GO:0010171 "body morphogenesis" (biological_process)
Contig1391	GO:0002119 "nematode larval development" (biological_process); GO:0010171 "body morphogenesis" (biological_process); GO:0040011 "locomotion" (biological_process)
Contig1392	no GO assignment
Contig1393	GO:0000003 "reproduction" (biological_process); GO:0009792 "embryonic development ending in birth or egg hatching" (biological_process); GO:0002119 "nematode larval development" (biological_process); GO:0040010 "positive regulation of growth rate" (biological_process); GO:0018996 "molting cycle, collagen and cuticulin-based cuticle" (biological_process); GO:0030421 "defecation" (biological_proces…
Contig1394	GO:0042049 "cellular acyl-CoA homeostasis" (biological_process); GO:0000062 "acyl-CoA binding" (molecular_function); GO:0050809 "diazepam binding" (molecular_function); GO:0004857 "enzyme inhibitor activity" (molecular_function)
Contig1395	GO:0005634 "nucleus" (cellular_component); GO:0005732 "small nucleolar ribonucleoprotein complex" (cellular_component); GO:0003723 "RNA binding" (molecular_function); GO:0017070 "U6 snRNA binding" (molecular_function); GO:0006397 "mRNA processing" (biological_process); GO:0000398 "nuclear mRNA splicing, via spliceosome" (biological_process)
Contig1396	GO:0005515 "protein binding" (molecular_function); GO:0005575 "cellular_component" (cellular_component); GO:0006139 "nucleobase, nucleoside, nucleotide and nucleic acid metabolic process" (biological_process); GO:0016810 "hydrolase activity, acting on carbon-nitrogen (but not peptide) bonds" (molecular_function); GO:0047710 "bis(5'-adenosyl)-triphosphatase activity" (molecular_function)
Contig1397	no GO assignment
Contig1398	no GO assignment
Contig1399	GO:0008150 "biological_process" (biological_process); GO:0003674 "molecular_function" (molecular_function); GO:0005737 "cytoplasm" (cellular_component)
Contig1400	GO:0005515 "protein binding" (molecular_function)
Contig1401	no GO assignment
Contig1402	GO:0009792 "embryonic development ending in birth or egg hatching" (biological_process)
Contig1403	GO:0040010 "positive regulation of growth rate" (biological_process); GO:0009792 "embryonic development ending in birth or egg hatching" (biological_process); GO:0040007 "growth" (biological_process); GO:0002119 "nematode larval development" (biological_process); GO:0000003 "reproduction" (biological_process); GO:0018996 "molting cycle, collagen and cuticulin-based cuticle" (biological_process)
Contig1404	no GO assignment
Contig1405	GO:0003700 "transcription factor activity" (molecular_function); GO:0005515 "protein binding" (molecular_function); GO:0006355 "regulation of transcription, DNA-dependent" (biological_process); GO:0005634 "nucleus" (cellular_component)
Contig1406	GO:0008150 "biological_process" (biological_process); GO:0003674 "molecular_function" (molecular_function); GO:0005575 "cellular_component" (cellular_component)
Contig1407	GO:0040010 "positive regulation of growth rate" (biological_process)
Contig1408	GO:0005498 "sterol carrier activity" (molecular_function); GO:0005515 "protein binding" (molecular_function); GO:0006694 "steroid biosynthetic process" (biological_process); GO:0005777 "peroxisome" (cellular_component)
Contig1409	GO:0009792 "embryonic development ending in birth or egg hatching" (biological_process)
Contig1410	GO:0015367 "oxoglutarate:malate antiporter activity" (molecular_function); GO:0006810 "transport" (biological_process); GO:0005743 "mitochondrial inner membrane" (cellular_component); GO:0005887 "integral to plasma membrane" (cellular_component)
Contig1411	GO:0005515 "protein binding" (molecular_function)
Contig1412	GO:0040010 "positive regulation of growth rate" (biological_process); GO:0009792 "embryonic development ending in birth or egg hatching" (biological_process)
Contig1413	GO:0031849 "olfactory receptor binding" (molecular_function); GO:0051205 "protein insertion into membrane" (biological_process); GO:0005737 "cytoplasm" (cellular_component)
Contig1414	no GO assignment
Contig1415	GO:0040010 "positive regulation of growth rate" (biological_process)
Contig1416	no GO assignment
Contig1417	no GO assignment
Contig1418	GO:0009792 "embryonic development ending in birth or egg hatching" (biological_process)
Contig1419	no GO assignment
Contig1420	GO:0004672 "protein kinase activity" (molecular_function); GO:0004674 "protein serine/threonine kinase activity" (molecular_function); GO:0005524 "ATP binding" (molecular_function); GO:0005634 "nucleus" (cellular_component); GO:0006357 "regulation of transcription from RNA polymerase II promoter" (biological_process); GO:0006468 "protein amino acid phosphorylation" (biological_process); GO:004677…
Contig1421	GO:0015986 "ATP synthesis coupled proton transport" (biological_process); GO:0016020 "membrane" (cellular_component); GO:0045264 "plasma membrane proton-transporting ATP synthase complex, coupling factor F(o)" (cellular_component); GO:0046933 "hydrogen ion transporting ATP synthase activity, rotational mechanism" (molecular_function)
Contig1422	GO:0006950 "response to stress" (biological_process); GO:0005634 "nucleus" (cellular_component); GO:0005794 "Golgi apparatus" (cellular_component)
Contig1423	GO:0005515 "protein binding" (molecular_function)
Contig1424	GO:0040007 "growth" (biological_process); GO:0002119 "nematode larval development" (biological_process); GO:0000003 "reproduction" (biological_process); GO:0040010 "positive regulation of growth rate" (biological_process); GO:0010171 "body morphogenesis" (biological_process); GO:0009792 "embryonic development ending in birth or egg hatching" (biological_process); GO:0040035 "hermaphrodite genital…
Contig1425	GO:0005515 "protein binding" (molecular_function); GO:0042802 "identical protein binding" (molecular_function)
Contig1426	GO:0040007 "growth" (biological_process); GO:0002119 "nematode larval development" (biological_process); GO:0040011 "locomotion" (biological_process)
Contig1427	GO:0003755 "peptidyl-prolyl cis-trans isomerase activity" (molecular_function); GO:0000398 "nuclear mRNA splicing, via spliceosome" (biological_process); GO:0030532 "small nuclear ribonucleoprotein complex" (cellular_component); GO:0005681 "spliceosome" (cellular_component)
Contig1428	GO:0010171 "body morphogenesis" (biological_process); GO:0040010 "positive regulation of growth rate" (biological_process); GO:0002119 "nematode larval development" (biological_process); GO:0040007 "growth" (biological_process); GO:0040011 "locomotion" (biological_process)
Contig1429	GO:0040015 "negative regulation of multicellular organism growth" (biological_process); GO:0040010 "positive regulation of growth rate" (biological_process); GO:0009792 "embryonic development ending in birth or egg hatching" (biological_process); GO:0040007 "growth" (biological_process); GO:0002119 "nematode larval development" (biological_process); GO:0000003 "reproduction" (biological_process);…
Contig1430	GO:0040011 "locomotion" (biological_process); GO:0040010 "positive regulation of growth rate" (biological_process)
Contig1431	GO:0005515 "protein binding" (molecular_function)
Contig1432	GO:0005515 "protein binding" (molecular_function)
Contig1433	no GO assignment
Contig1434	no GO assignment
Contig1435	GO:0005515 "protein binding" (molecular_function)
Contig1436	no GO assignment
Contig1437	no GO assignment
Contig1438	GO:0040010 "positive regulation of growth rate" (biological_process); GO:0009792 "embryonic development ending in birth or egg hatching" (biological_process); GO:0040007 "growth" (biological_process); GO:0002119 "nematode larval development" (biological_process)
Contig1439	no GO assignment
Contig1440	GO:0040010 "positive regulation of growth rate" (biological_process); GO:0040011 "locomotion" (biological_process); GO:0040035 "hermaphrodite genitalia development" (biological_process); GO:0000003 "reproduction" (biological_process); GO:0040017 "positive regulation of locomotion" (biological_process)
Contig1441	GO:0009792 "embryonic development ending in birth or egg hatching" (biological_process); GO:0002119 "nematode larval development" (biological_process); GO:0008150 "biological_process" (biological_process)
Contig1442	GO:0010171 "body morphogenesis" (biological_process)
Contig1443	no GO assignment
Contig1444	GO:0040010 "positive regulation of growth rate" (biological_process); GO:0009792 "embryonic development ending in birth or egg hatching" (biological_process); GO:0040007 "growth" (biological_process); GO:0002119 "nematode larval development" (biological_process)
Contig1445	GO:0040010 "positive regulation of growth rate" (biological_process); GO:0040019 "positive regulation of embryonic development" (biological_process); GO:0009792 "embryonic development ending in birth or egg hatching" (biological_process); GO:0040007 "growth" (biological_process); GO:0002119 "nematode larval development" (biological_process)
Contig1446	GO:0008340 "determination of adult life span" (biological_process)
Contig1447	no GO assignment
Contig1448	no GO assignment
Contig1449	GO:0009792 "embryonic development ending in birth or egg hatching" (biological_process); GO:0000003 "reproduction" (biological_process); GO:0002009 "morphogenesis of an epithelium" (biological_process); GO:0010171 "body morphogenesis" (biological_process); GO:0040007 "growth" (biological_process); GO:0002119 "nematode larval development" (biological_process); GO:0040032 "post-embryonic body morph…
Contig1450	GO:0040010 "positive regulation of growth rate" (biological_process); GO:0040011 "locomotion" (biological_process); GO:0040035 "hermaphrodite genitalia development" (biological_process); GO:0000003 "reproduction" (biological_process); GO:0040017 "positive regulation of locomotion" (biological_process)
Contig1451	no GO assignment
Contig1452	GO:0003674 "molecular_function" (molecular_function); GO:0008150 "biological_process" (biological_process)
Contig1453	GO:0009792 "embryonic development ending in birth or egg hatching" (biological_process); GO:0040007 "growth" (biological_process); GO:0002119 "nematode larval development" (biological_process); GO:0000003 "reproduction" (biological_process); GO:0018996 "molting cycle, collagen and cuticulin-based cuticle" (biological_process)
Contig1454	GO:0040010 "positive regulation of growth rate" (biological_process); GO:0040017 "positive regulation of locomotion" (biological_process); GO:0040011 "locomotion" (biological_process)
Contig1455	GO:0005515 "protein binding" (molecular_function)
Contig1456	GO:0040002 "collagen and cuticulin-based cuticle development" (biological_process); GO:0010171 "body morphogenesis" (biological_process); GO:0009792 "embryonic development ending in birth or egg hatching" (biological_process); GO:0040010 "positive regulation of growth rate" (biological_process); GO:0040015 "negative regulation of multicellular organism growth" (biological_process)
Contig1457	GO:0008150 "biological_process" (biological_process); GO:0003674 "molecular_function" (molecular_function)
Contig1458	GO:0015355 "secondary active monocarboxylate transmembrane transporter activity" (molecular_function)
Contig1459	GO:0010171 "body morphogenesis" (biological_process)
Contig1460	GO:0005515 "protein binding" (molecular_function)
Contig1461	GO:0009792 "embryonic development ending in birth or egg hatching" (biological_process); GO:0009790 "embryonic development" (biological_process); GO:0000003 "reproduction" (biological_process); GO:0040007 "growth" (biological_process); GO:0002119 "nematode larval development" (biological_process)
Contig1462	GO:0000003 "reproduction" (biological_process)
Contig1463	GO:0010171 "body morphogenesis" (biological_process); GO:0002009 "morphogenesis of an epithelium" (biological_process)
Contig1464	no GO assignment
Contig1465	GO:0004301 "epoxide hydrolase activity" (molecular_function); GO:0004463 "leukotriene-A4 hydrolase activity" (molecular_function); GO:0005515 "protein binding" (molecular_function); GO:0008270 "zinc ion binding" (molecular_function); GO:0006954 "inflammatory response" (biological_process); GO:0019370 "leukotriene biosynthetic process" (biological_process)
Contig1466	GO:0040010 "positive regulation of growth rate" (biological_process); GO:0009792 "embryonic development ending in birth or egg hatching" (biological_process); GO:0010171 "body morphogenesis" (biological_process); GO:0008340 "determination of adult life span" (biological_process); GO:0000003 "reproduction" (biological_process); GO:0040007 "growth" (biological_process); GO:0002119 "nematode larval …
Contig1467	GO:0009792 "embryonic development ending in birth or egg hatching" (biological_process); GO:0040007 "growth" (biological_process); GO:0002119 "nematode larval development" (biological_process); GO:0000003 "reproduction" (biological_process); GO:0040035 "hermaphrodite genitalia development" (biological_process); GO:0018996 "molting cycle, collagen and cuticulin-based cuticle" (biological_process)
Contig1468	no GO assignment
Contig1469	GO:0005515 "protein binding" (molecular_function); GO:0005737 "cytoplasm" (cellular_component); GO:0007160 "cell-matrix adhesion" (biological_process); GO:0007517 "muscle development" (biological_process); GO:0050839 "cell adhesion molecule binding" (molecular_function)
Contig1470	GO:0005515 "protein binding" (molecular_function)
Contig1471	GO:0002009 "morphogenesis of an epithelium" (biological_process)
Contig1472	no GO assignment
Contig1473	no GO assignment
Contig1474	GO:0040010 "positive regulation of growth rate" (biological_process); GO:0009792 "embryonic development ending in birth or egg hatching" (biological_process); GO:0000003 "reproduction" (biological_process); GO:0040007 "growth" (biological_process); GO:0002119 "nematode larval development" (biological_process); GO:0040011 "locomotion" (biological_process); GO:0018996 "molting cycle, collagen and c…
Contig1475	GO:0005515 "protein binding" (molecular_function)
Contig1476	GO:0005459 "UDP-galactose transmembrane transporter activity" (molecular_function); GO:0005463 "UDP-N-acetylgalactosamine transmembrane transporter activity" (molecular_function); GO:0015785 "UDP-galactose transport" (biological_process); GO:0015789 "UDP-N-acetylgalactosamine transport" (biological_process); GO:0005456 "CMP-sialic acid transmembrane transporter activity" (molecular_function); GO:…
Contig1477	GO:0040010 "positive regulation of growth rate" (biological_process); GO:0009792 "embryonic development ending in birth or egg hatching" (biological_process); GO:0010171 "body morphogenesis" (biological_process); GO:0000003 "reproduction" (biological_process); GO:0040007 "growth" (biological_process); GO:0002119 "nematode larval development" (biological_process)
Contig1478	no GO assignment
Contig1479	GO:0040010 "positive regulation of growth rate" (biological_process); GO:0009792 "embryonic development ending in birth or egg hatching" (biological_process); GO:0002119 "nematode larval development" (biological_process); GO:0000003 "reproduction" (biological_process); GO:0040007 "growth" (biological_process); GO:0040011 "locomotion" (biological_process)
Contig1480	GO:0009792 "embryonic development ending in birth or egg hatching" (biological_process)
Contig1481	no GO assignment
Contig1482	GO:0040007 "growth" (biological_process); GO:0002119 "nematode larval development" (biological_process); GO:0040011 "locomotion" (biological_process); GO:0040010 "positive regulation of growth rate" (biological_process); GO:0000003 "reproduction" (biological_process)
Contig1483	GO:0040010 "positive regulation of growth rate" (biological_process); GO:0040028 "regulation of vulval development" (biological_process)
Contig1484	GO:0000003 "reproduction" (biological_process); GO:0006280 "mutagenesis" (biological_process); GO:0043570 "maintenance of DNA repeat elements" (biological_process); GO:0042771 "DNA damage response, signal transduction by p53 class mediator resulting in induction of apoptosis" (biological_process); GO:0006298 "mismatch repair" (biological_process)
Contig1485	GO:0040010 "positive regulation of growth rate" (biological_process)
Contig1486	GO:0005515 "protein binding" (molecular_function)
Contig1487	no GO assignment
Contig1488	GO:0003867 "4-aminobutyrate transaminase activity" (molecular_function); GO:0006520 "amino acid metabolic process" (biological_process); GO:0005759 "mitochondrial matrix" (cellular_component); GO:0005739 "mitochondrion" (cellular_component)
Contig1489	GO:0005515 "protein binding" (molecular_function)
Contig1490	GO:0040010 "positive regulation of growth rate" (biological_process); GO:0010171 "body morphogenesis" (biological_process); GO:0040011 "locomotion" (biological_process)
Contig1491	GO:0040010 "positive regulation of growth rate" (biological_process); GO:0000003 "reproduction" (biological_process); GO:0009792 "embryonic development ending in birth or egg hatching" (biological_process); GO:0040007 "growth" (biological_process); GO:0002119 "nematode larval development" (biological_process)
Contig1492	GO:0005739 "mitochondrion" (cellular_component); GO:0016291 "acyl-CoA thioesterase activity" (molecular_function)
Contig1493	GO:0009792 "embryonic development ending in birth or egg hatching" (biological_process); GO:0040007 "growth" (biological_process); GO:0002119 "nematode larval development" (biological_process); GO:0010171 "body morphogenesis" (biological_process); GO:0018996 "molting cycle, collagen and cuticulin-based cuticle" (biological_process)
Contig1494	GO:0005829 "cytosol" (cellular_component); GO:0019433 "triacylglycerol catabolic process" (biological_process); GO:0004806 "triacylglycerol lipase activity" (molecular_function)
Contig1495	GO:0003674 "molecular_function" (molecular_function)
Contig1496	GO:0009792 "embryonic development ending in birth or egg hatching" (biological_process); GO:0040007 "growth" (biological_process); GO:0002119 "nematode larval development" (biological_process)
Contig1497	GO:0042802 "identical protein binding" (molecular_function)
Contig1498	no GO assignment
Contig1499	no GO assignment
Contig1500	no GO assignment
Contig1501	GO:0040010 "positive regulation of growth rate" (biological_process); GO:0009792 "embryonic development ending in birth or egg hatching" (biological_process)
Contig1502	GO:0000003 "reproduction" (biological_process); GO:0040035 "hermaphrodite genitalia development" (biological_process); GO:0009792 "embryonic development ending in birth or egg hatching" (biological_process)
Contig1503	GO:0040010 "positive regulation of growth rate" (biological_process)
Contig1504	GO:0005515 "protein binding" (molecular_function)
Contig1505	GO:0006431 "methionyl-tRNA aminoacylation" (biological_process); GO:0004825 "methionine-tRNA ligase activity" (molecular_function); GO:0005739 "mitochondrion" (cellular_component)
Contig1506	GO:0005515 "protein binding" (molecular_function); GO:0017022 "myosin binding" (molecular_function)
Contig1507	GO:0040010 "positive regulation of growth rate" (biological_process); GO:0009792 "embryonic development ending in birth or egg hatching" (biological_process); GO:0000003 "reproduction" (biological_process); GO:0040035 "hermaphrodite genitalia development" (biological_process)
Contig1508	GO:0040010 "positive regulation of growth rate" (biological_process)
Contig1509	GO:0009792 "embryonic development ending in birth or egg hatching" (biological_process); GO:0000003 "reproduction" (biological_process); GO:0040010 "positive regulation of growth rate" (biological_process); GO:0040011 "locomotion" (biological_process); GO:0002119 "nematode larval development" (biological_process); GO:0040007 "growth" (biological_process)
Contig1510	GO:0005575 "cellular_component" (cellular_component); GO:0003920 "GMP reductase activity" (molecular_function); GO:0030224 "monocyte differentiation" (biological_process); GO:0046038 "GMP catabolic process" (biological_process)
Contig1511	GO:0004372 "glycine hydroxymethyltransferase activity" (molecular_function); GO:0005515 "protein binding" (molecular_function); GO:0005575 "cellular_component" (cellular_component); GO:0009069 "serine family amino acid metabolic process" (biological_process); GO:0009790 "embryonic development" (biological_process); GO:0030170 "pyridoxal phosphate binding" (molecular_function)
Contig1512	no GO assignment
Contig1513	GO:0040007 "growth" (biological_process); GO:0002119 "nematode larval development" (biological_process); GO:0018996 "molting cycle, collagen and cuticulin-based cuticle" (biological_process)
Contig1514	GO:0000003 "reproduction" (biological_process); GO:0040010 "positive regulation of growth rate" (biological_process); GO:0040011 "locomotion" (biological_process); GO:0002119 "nematode larval development" (biological_process)
Contig1515	no GO assignment
Contig1516	GO:0003674 "molecular_function" (molecular_function); GO:0005575 "cellular_component" (cellular_component)
Contig1517	no GO assignment
Contig1518	GO:0040010 "positive regulation of growth rate" (biological_process); GO:0008340 "determination of adult life span" (biological_process); GO:0040007 "growth" (biological_process); GO:0002119 "nematode larval development" (biological_process); GO:0009792 "embryonic development ending in birth or egg hatching" (biological_process)
Contig1519	GO:0005515 "protein binding" (molecular_function)
Contig1520	no GO assignment
Contig1521	GO:0005515 "protein binding" (molecular_function)
Contig1522	GO:0005515 "protein binding" (molecular_function)
Contig1523	GO:0005515 "protein binding" (molecular_function)
Contig1524	no GO assignment
Contig1525	GO:0040010 "positive regulation of growth rate" (biological_process); GO:0009792 "embryonic development ending in birth or egg hatching" (biological_process); GO:0040007 "growth" (biological_process); GO:0002119 "nematode larval development" (biological_process); GO:0040011 "locomotion" (biological_process)
Contig1526	GO:0040007 "growth" (biological_process); GO:0002119 "nematode larval development" (biological_process); GO:0009792 "embryonic development ending in birth or egg hatching" (biological_process)
Contig1527	GO:0040007 "growth" (biological_process); GO:0002119 "nematode larval development" (biological_process); GO:0009792 "embryonic development ending in birth or egg hatching" (biological_process); GO:0010171 "body morphogenesis" (biological_process); GO:0006937 "regulation of muscle contraction" (biological_process); GO:0042391 "regulation of membrane potential" (biological_process); GO:0001508 "reg…
Contig1528	GO:0006952 "defense response" (biological_process)
Contig1529	GO:0015677 "copper ion import" (biological_process)
Contig1530	GO:0040011 "locomotion" (biological_process); GO:0002009 "morphogenesis of an epithelium" (biological_process); GO:0002119 "nematode larval development" (biological_process); GO:0030421 "defecation" (biological_process); GO:0043134 "regulation of hindgut contraction" (biological_process)
Contig1531	GO:0009792 "embryonic development ending in birth or egg hatching" (biological_process)
Contig1532	no GO assignment
Contig1533	GO:0005487 "nucleocytoplasmic transporter activity" (molecular_function); GO:0005515 "protein binding" (molecular_function); GO:0000184 "mRNA catabolic process, nonsense-mediated decay" (biological_process); GO:0005634 "nucleus" (cellular_component); GO:0005737 "cytoplasm" (cellular_component)
Contig1534	GO:0005515 "protein binding" (molecular_function)
Contig1535	GO:0018996 "molting cycle, collagen and cuticulin-based cuticle" (biological_process); GO:0040011 "locomotion" (biological_process); GO:0040010 "positive regulation of growth rate" (biological_process); GO:0040007 "growth" (biological_process); GO:0002119 "nematode larval development" (biological_process)
Contig1536	GO:0005737 "cytoplasm" (cellular_component); GO:0005634 "nucleus" (cellular_component); GO:0005705 "polytene chromosome interband" (cellular_component); GO:0048471 "perinuclear region of cytoplasm" (cellular_component)
Contig1537	GO:0003723 "RNA binding" (molecular_function); GO:0005634 "nucleus" (cellular_component); GO:0008380 "RNA splicing" (biological_process)
Contig1538	GO:0040010 "positive regulation of growth rate" (biological_process); GO:0040007 "growth" (biological_process); GO:0002119 "nematode larval development" (biological_process); GO:0009792 "embryonic development ending in birth or egg hatching" (biological_process); GO:0010171 "body morphogenesis" (biological_process); GO:0040035 "hermaphrodite genitalia development" (biological_process); GO:0000003…
Contig1539	no GO assignment
Contig1540	GO:0005515 "protein binding" (molecular_function)
Contig1541	no GO assignment
Contig1542	GO:0009792 "embryonic development ending in birth or egg hatching" (biological_process); GO:0008340 "determination of adult life span" (biological_process); GO:0040011 "locomotion" (biological_process); GO:0002119 "nematode larval development" (biological_process); GO:0040007 "growth" (biological_process)
Contig1543	no GO assignment
Contig1544	GO:0005615 "extracellular space" (cellular_component)
Contig1545	no GO assignment
Contig1546	GO:0003674 "molecular_function" (molecular_function)
Contig1547	GO:0005575 "cellular_component" (cellular_component); GO:0008150 "biological_process" (biological_process); GO:0003674 "molecular_function" (molecular_function)
Contig1548	GO:0009792 "embryonic development ending in birth or egg hatching" (biological_process); GO:0040007 "growth" (biological_process); GO:0002119 "nematode larval development" (biological_process)
Contig1549	GO:0005525 "GTP binding" (molecular_function); GO:0007165 "signal transduction" (biological_process)
Contig1550	GO:0040010 "positive regulation of growth rate" (biological_process); GO:0009792 "embryonic development ending in birth or egg hatching" (biological_process); GO:0009790 "embryonic development" (biological_process); GO:0010171 "body morphogenesis" (biological_process); GO:0000003 "reproduction" (biological_process)
Contig1551	GO:0005869 "dynactin complex" (cellular_component); GO:0005515 "protein binding" (molecular_function); GO:0007018 "microtubule-based movement" (biological_process)
Contig1552	GO:0006950 "response to stress" (biological_process)
Contig1553	GO:0009792 "embryonic development ending in birth or egg hatching" (biological_process); GO:0002119 "nematode larval development" (biological_process); GO:0051301 "cell division" (biological_process); GO:0000910 "cytokinesis" (biological_process); GO:0002009 "morphogenesis of an epithelium" (biological_process); GO:0018991 "oviposition" (biological_process); GO:0040011 "locomotion" (biological_pr…
Contig1554	no GO assignment
Contig1555	GO:0005515 "protein binding" (molecular_function)
Contig1556	no GO assignment
Contig1557	GO:0010171 "body morphogenesis" (biological_process)
Contig1558	GO:0051276 "chromosome organization and biogenesis" (biological_process); GO:0005694 "chromosome" (cellular_component); GO:0005634 "nucleus" (cellular_component); GO:0003677 "DNA binding" (molecular_function); GO:0006334 "nucleosome assembly" (biological_process); GO:0000786 "nucleosome" (cellular_component)
Contig1559	GO:0005515 "protein binding" (molecular_function)
Contig1560	GO:0005515 "protein binding" (molecular_function); GO:0042802 "identical protein binding" (molecular_function)
Contig1561	GO:0010171 "body morphogenesis" (biological_process); GO:0040011 "locomotion" (biological_process); GO:0009792 "embryonic development ending in birth or egg hatching" (biological_process); GO:0006997 "nuclear organization and biogenesis" (biological_process); GO:0007059 "chromosome segregation" (biological_process); GO:0051276 "chromosome organization and biogenesis" (biological_process)
Contig1562	GO:0008340 "determination of adult life span" (biological_process); GO:0003674 "molecular_function" (molecular_function)
Contig1563	no GO assignment
Contig1564	GO:0040010 "positive regulation of growth rate" (biological_process)
Contig1565	GO:0003674 "molecular_function" (molecular_function); GO:0008150 "biological_process" (biological_process)
Contig1566	GO:0009792 "embryonic development ending in birth or egg hatching" (biological_process)
Contig1567	GO:0003723 "RNA binding" (molecular_function); GO:0005515 "protein binding" (molecular_function); GO:0005634 "nucleus" (cellular_component); GO:0007275 "multicellular organismal development" (biological_process); GO:0008380 "RNA splicing" (biological_process); GO:0008406 "gonad development" (biological_process)
Contig1568	GO:0009792 "embryonic development ending in birth or egg hatching" (biological_process)
Contig1569	GO:0005634 "nucleus" (cellular_component); GO:0005515 "protein binding" (molecular_function); GO:0003700 "transcription factor activity" (molecular_function); GO:0003677 "DNA binding" (molecular_function); GO:0045892 "negative regulation of transcription, DNA-dependent" (biological_process)
Contig1570	no GO assignment
Contig1571	GO:0040013 "negative regulation of locomotion" (biological_process)
Contig1572	GO:0005515 "protein binding" (molecular_function)
Contig1573	no GO assignment
Contig1574	GO:0004733 "pyridoxamine-phosphate oxidase activity" (molecular_function); GO:0008615 "pyridoxine biosynthetic process" (biological_process)
Contig1575	GO:0005047 "signal recognition particle binding" (molecular_function); GO:0005785 "signal recognition particle receptor complex" (cellular_component)
Contig1576	GO:0005515 "protein binding" (molecular_function)
Contig1577	no GO assignment
Contig1578	GO:0004028 "3-chloroallyl aldehyde dehydrogenase activity" (molecular_function); GO:0005737 "cytoplasm" (cellular_component)
Contig1579	GO:0004620 "phospholipase activity" (molecular_function); GO:0006911 "phagocytosis, engulfment" (biological_process)
Contig1580	GO:0009792 "embryonic development ending in birth or egg hatching" (biological_process)
Contig1581	GO:0040010 "positive regulation of growth rate" (biological_process); GO:0040007 "growth" (biological_process); GO:0002119 "nematode larval development" (biological_process); GO:0006309 "DNA fragmentation during apoptosis" (biological_process); GO:0006396 "RNA processing" (biological_process)
Contig1582	GO:0009792 "embryonic development ending in birth or egg hatching" (biological_process); GO:0040011 "locomotion" (biological_process); GO:0040017 "positive regulation of locomotion" (biological_process); GO:0002119 "nematode larval development" (biological_process); GO:0040007 "growth" (biological_process); GO:0010171 "body morphogenesis" (biological_process); GO:0040010 "positive regulation of g…
Contig1583	GO:0005515 "protein binding" (molecular_function)
Contig1584	GO:0040007 "growth" (biological_process); GO:0002119 "nematode larval development" (biological_process)
Contig1585	no GO assignment
Contig1586	GO:0005515 "protein binding" (molecular_function)
Contig1587	no GO assignment
Contig1588	GO:0003674 "molecular_function" (molecular_function); GO:0008150 "biological_process" (biological_process); GO:0005575 "cellular_component" (cellular_component)
Contig1589	GO:0009792 "embryonic development ending in birth or egg hatching" (biological_process); GO:0051301 "cell division" (biological_process); GO:0000910 "cytokinesis" (biological_process); GO:0000003 "reproduction" (biological_process)
Contig1590	GO:0005515 "protein binding" (molecular_function)
Contig1591	GO:0008150 "biological_process" (biological_process); GO:0005575 "cellular_component" (cellular_component)
Contig1592	GO:0005509 "calcium ion binding" (molecular_function); GO:0005788 "endoplasmic reticulum lumen" (cellular_component)
Contig1593	GO:0005515 "protein binding" (molecular_function); GO:0042802 "identical protein binding" (molecular_function)
Contig1594	GO:0005624 "membrane fraction" (cellular_component); GO:0005778 "peroxisomal membrane" (cellular_component); GO:0016021 "integral to membrane" (cellular_component)
Contig1595	no GO assignment
Contig1596	GO:0007517 "muscle development" (biological_process); GO:0007417 "central nervous system development" (biological_process)
Contig1597	GO:0005515 "protein binding" (molecular_function)
Contig1598	GO:0040010 "positive regulation of growth rate" (biological_process)
Contig1599	GO:0040010 "positive regulation of growth rate" (biological_process); GO:0000003 "reproduction" (biological_process); GO:0040011 "locomotion" (biological_process)
Contig1600	GO:0009792 "embryonic development ending in birth or egg hatching" (biological_process); GO:0040010 "positive regulation of growth rate" (biological_process); GO:0040007 "growth" (biological_process); GO:0002119 "nematode larval development" (biological_process)
Contig1601	no GO assignment
Contig1602	GO:0009792 "embryonic development ending in birth or egg hatching" (biological_process)
Contig1603	GO:0040011 "locomotion" (biological_process); GO:0010171 "body morphogenesis" (biological_process); GO:0030516 "regulation of axon extension" (biological_process); GO:0007411 "axon guidance" (biological_process); GO:0007409 "axonogenesis" (biological_process); GO:0016477 "cell migration" (biological_process); GO:0040024 "dauer larval development" (biological_process); GO:0006914 "autophagy" (biol…
Contig1604	GO:0008340 "determination of adult life span" (biological_process)
Contig1605	GO:0004842 "ubiquitin-protein ligase activity" (molecular_function); GO:0006464 "protein modification process" (biological_process); GO:0006512 "ubiquitin cycle" (biological_process)
Contig1606	GO:0009792 "embryonic development ending in birth or egg hatching" (biological_process); GO:0040011 "locomotion" (biological_process); GO:0040007 "growth" (biological_process); GO:0002119 "nematode larval development" (biological_process); GO:0000003 "reproduction" (biological_process)
Contig1607	GO:0004653 "polypeptide N-acetylgalactosaminyltransferase activity" (molecular_function); GO:0006493 "protein amino acid O-linked glycosylation" (biological_process)
Contig1608	no GO assignment
Contig1609	GO:0005515 "protein binding" (molecular_function)
Contig1610	no GO assignment
Contig1611	GO:0005515 "protein binding" (molecular_function)
Contig1612	GO:0003700 "transcription factor activity" (molecular_function); GO:0003713 "transcription coactivator activity" (molecular_function); GO:0004402 "histone acetyltransferase activity" (molecular_function); GO:0008168 "methyltransferase activity" (molecular_function); GO:0006355 "regulation of transcription, DNA-dependent" (biological_process); GO:0007275 "multicellular organismal development" (bio…
Contig1613	GO:0006470 "protein amino acid dephosphorylation" (biological_process); GO:0005509 "calcium ion binding" (molecular_function); GO:0008597 "calcium-dependent protein serine/threonine phosphatase regulator activity" (molecular_function); GO:0005516 "calmodulin binding" (molecular_function); GO:0005955 "calcineurin complex" (cellular_component); GO:0004723 "calcium-dependent protein serine/threonine…
Contig1614	no GO assignment
Contig1615	GO:0009792 "embryonic development ending in birth or egg hatching" (biological_process); GO:0040007 "growth" (biological_process); GO:0002119 "nematode larval development" (biological_process)
Contig1616	GO:0005737 "cytoplasm" (cellular_component); GO:0005634 "nucleus" (cellular_component); GO:0005681 "spliceosome" (cellular_component); GO:0006397 "mRNA processing" (biological_process)
Contig1617	GO:0003924 "GTPase activity" (molecular_function); GO:0005515 "protein binding" (molecular_function); GO:0005525 "GTP binding" (molecular_function); GO:0007264 "small GTPase mediated signal transduction" (biological_process); GO:0016021 "integral to membrane" (cellular_component); GO:0030334 "regulation of cell migration" (biological_process); GO:0050764 "regulation of phagocytosis" (biological_p…
Contig1618	GO:0005515 "protein binding" (molecular_function)
Contig1619	GO:0040010 "positive regulation of growth rate" (biological_process)
Contig1620	GO:0040011 "locomotion" (biological_process); GO:0009792 "embryonic development ending in birth or egg hatching" (biological_process)
Contig1621	GO:0009792 "embryonic development ending in birth or egg hatching" (biological_process); GO:0040007 "growth" (biological_process); GO:0002119 "nematode larval development" (biological_process); GO:0040010 "positive regulation of growth rate" (biological_process); GO:0040017 "positive regulation of locomotion" (biological_process); GO:0040011 "locomotion" (biological_process)
Contig1622	GO:0003674 "molecular_function" (molecular_function); GO:0005515 "protein binding" (molecular_function)
Contig1623	GO:0005515 "protein binding" (molecular_function)
Contig1624	GO:0016202 "regulation of striated muscle development" (biological_process); GO:0008270 "zinc ion binding" (molecular_function); GO:0005737 "cytoplasm" (cellular_component); GO:0005634 "nucleus" (cellular_component); GO:0005515 "protein binding" (molecular_function)
Contig1625	GO:0040010 "positive regulation of growth rate" (biological_process); GO:0010171 "body morphogenesis" (biological_process); GO:0009792 "embryonic development ending in birth or egg hatching" (biological_process); GO:0040007 "growth" (biological_process); GO:0002119 "nematode larval development" (biological_process); GO:0002009 "morphogenesis of an epithelium" (biological_process); GO:0040011 "loc…
Contig1626	GO:0005515 "protein binding" (molecular_function)
Contig1627	no GO assignment
Contig1628	GO:0005515 "protein binding" (molecular_function); GO:0006890 "retrograde vesicle-mediated transport, Golgi to ER" (biological_process); GO:0006891 "intra-Golgi vesicle-mediated transport" (biological_process); GO:0030126 "COPI vesicle coat" (cellular_component)
Contig1629	GO:0005515 "protein binding" (molecular_function)
Contig1630	GO:0000003 "reproduction" (biological_process); GO:0009792 "embryonic development ending in birth or egg hatching" (biological_process); GO:0002119 "nematode larval development" (biological_process)
Contig1631	GO:0008441 "3'(2'),5'-bisphosphate nucleotidase activity" (molecular_function); GO:0006139 "nucleobase, nucleoside, nucleotide and nucleic acid metabolic process" (biological_process); GO:0007399 "nervous system development" (biological_process)
Contig1632	GO:0051087 "chaperone binding" (molecular_function); GO:0007023 "post-chaperonin tubulin folding pathway" (biological_process); GO:0007025 "beta-tubulin folding" (biological_process); GO:0005737 "cytoplasm" (cellular_component)
Contig1633	GO:0009055 "electron carrier activity" (molecular_function); GO:0005792 "microsome" (cellular_component); GO:0016020 "membrane" (cellular_component); GO:0005811 "lipid particle" (cellular_component)
Contig1634	GO:0009792 "embryonic development ending in birth or egg hatching" (biological_process)
Contig1635	GO:0005575 "cellular_component" (cellular_component)
Contig1636	GO:0005515 "protein binding" (molecular_function)
Contig1637	no GO assignment
Contig1638	GO:0040010 "positive regulation of growth rate" (biological_process)
Contig1639	GO:0000003 "reproduction" (biological_process); GO:0009792 "embryonic development ending in birth or egg hatching" (biological_process); GO:0002119 "nematode larval development" (biological_process)
Contig1640	GO:0040007 "growth" (biological_process); GO:0002119 "nematode larval development" (biological_process); GO:0040010 "positive regulation of growth rate" (biological_process); GO:0009792 "embryonic development ending in birth or egg hatching" (biological_process); GO:0000003 "reproduction" (biological_process); GO:0006629 "lipid metabolic process" (biological_process); GO:0040035 "hermaphrodite ge…
Contig1641	GO:0040010 "positive regulation of growth rate" (biological_process)
Contig1642	no GO assignment
Contig1643	GO:0040007 "growth" (biological_process); GO:0002119 "nematode larval development" (biological_process)
Contig1644	GO:0005515 "protein binding" (molecular_function)
Contig1645	GO:0005576 "extracellular region" (cellular_component)
Contig1646	no GO assignment
Contig1647	GO:0002009 "morphogenesis of an epithelium" (biological_process); GO:0009792 "embryonic development ending in birth or egg hatching" (biological_process); GO:0000003 "reproduction" (biological_process); GO:0040007 "growth" (biological_process); GO:0002119 "nematode larval development" (biological_process)
Contig1648	GO:0005215 "transporter activity" (molecular_function); GO:0005524 "ATP binding" (molecular_function); GO:0006810 "transport" (biological_process); GO:0005624 "membrane fraction" (cellular_component); GO:0005740 "mitochondrial envelope" (cellular_component); GO:0043190 "ATP-binding cassette (ABC) transporter complex" (cellular_component)
Contig1649	GO:0005515 "protein binding" (molecular_function)
Contig1650	no GO assignment
Contig1651	GO:0002119 "nematode larval development" (biological_process); GO:0010171 "body morphogenesis" (biological_process); GO:0040011 "locomotion" (biological_process)
Contig1652	GO:0005515 "protein binding" (molecular_function)
Contig1653	GO:0000003 "reproduction" (biological_process)
Contig1654	GO:0009792 "embryonic development ending in birth or egg hatching" (biological_process); GO:0000003 "reproduction" (biological_process); GO:0002119 "nematode larval development" (biological_process); GO:0040007 "growth" (biological_process); GO:0006897 "endocytosis" (biological_process); GO:0000910 "cytokinesis" (biological_process); GO:0005575 "cellular_component" (cellular_component); GO:000392…
Contig1655	GO:0040010 "positive regulation of growth rate" (biological_process); GO:0000003 "reproduction" (biological_process); GO:0040007 "growth" (biological_process); GO:0002119 "nematode larval development" (biological_process); GO:0009792 "embryonic development ending in birth or egg hatching" (biological_process)
Contig1656	GO:0006412 "translation" (biological_process)
Contig1657	GO:0042802 "identical protein binding" (molecular_function)
Contig1658	GO:0040010 "positive regulation of growth rate" (biological_process); GO:0009792 "embryonic development ending in birth or egg hatching" (biological_process); GO:0018991 "oviposition" (biological_process); GO:0030421 "defecation" (biological_process); GO:0007212 "dopamine receptor signaling pathway" (biological_process); GO:0046662 "regulation of oviposition" (biological_process); GO:0043051 "reg…
Contig1659	no GO assignment
Contig1660	no GO assignment
Contig1661	no GO assignment
Contig1662	GO:0005515 "protein binding" (molecular_function)
Contig1663	GO:0005515 "protein binding" (molecular_function)
Contig1664	GO:0008340 "determination of adult life span" (biological_process); GO:0002119 "nematode larval development" (biological_process); GO:0006744 "ubiquinone biosynthetic process" (biological_process); GO:0005575 "cellular_component" (cellular_component)
Contig1665	GO:0000139 "Golgi membrane" (cellular_component); GO:0016021 "integral to membrane" (cellular_component); GO:0048286 "alveolus development" (biological_process); GO:0009100 "glycoprotein metabolic process" (biological_process); GO:0007585 "respiratory gaseous exchange" (biological_process)
Contig1666	GO:0005515 "protein binding" (molecular_function)
Contig1667	GO:0005515 "protein binding" (molecular_function); GO:0045055 "regulated secretory pathway" (biological_process); GO:0048199 "vesicle targeting, to, from or within Golgi" (biological_process); GO:0005792 "microsome" (cellular_component); GO:0005793 "ER-Golgi intermediate compartment" (cellular_component); GO:0005801 "cis-Golgi network" (cellular_component); GO:0016021 "integral to membrane" (cell…
Contig1668	no GO assignment
Contig1669	GO:0040010 "positive regulation of growth rate" (biological_process); GO:0009792 "embryonic development ending in birth or egg hatching" (biological_process); GO:0000003 "reproduction" (biological_process); GO:0040011 "locomotion" (biological_process); GO:0042759 "long-chain fatty acid biosynthetic process" (biological_process); GO:0004768 "stearoyl-CoA 9-desaturase activity" (molecular_function)
Contig1670	GO:0005575 "cellular_component" (cellular_component)
Contig1671	GO:0040010 "positive regulation of growth rate" (biological_process); GO:0046579 "positive regulation of Ras protein signal transduction" (biological_process); GO:0040026 "positive regulation of vulval development" (biological_process)
Contig1672	no GO assignment
Contig1673	GO:0040010 "positive regulation of growth rate" (biological_process)
Contig1674	GO:0040007 "growth" (biological_process); GO:0002119 "nematode larval development" (biological_process); GO:0000003 "reproduction" (biological_process); GO:0009792 "embryonic development ending in birth or egg hatching" (biological_process); GO:0048557 "embryonic digestive tract morphogenesis" (biological_process)
Contig1675	GO:0017098 "sulfonylurea receptor binding" (molecular_function); GO:0048477 "oogenesis" (biological_process); GO:0030104 "water homeostasis" (biological_process); GO:0007584 "response to nutrient" (biological_process); GO:0007052 "mitotic spindle organization and biogenesis" (biological_process)
Contig1676	GO:0009792 "embryonic development ending in birth or egg hatching" (biological_process); GO:0002009 "morphogenesis of an epithelium" (biological_process); GO:0000003 "reproduction" (biological_process); GO:0040035 "hermaphrodite genitalia development" (biological_process); GO:0040002 "collagen and cuticulin-based cuticle development" (biological_process); GO:0040010 "positive regulation of growth…
Contig1677	GO:0042802 "identical protein binding" (molecular_function)
Contig1678	GO:0000003 "reproduction" (biological_process); GO:0040035 "hermaphrodite genitalia development" (biological_process); GO:0009792 "embryonic development ending in birth or egg hatching" (biological_process); GO:0048477 "oogenesis" (biological_process)
Contig1679	GO:0005515 "protein binding" (molecular_function)
Contig1680	no GO assignment
Contig1681	no GO assignment
Contig1682	GO:0048728 "proboscis development" (biological_process); GO:0006888 "ER to Golgi vesicle-mediated transport" (biological_process); GO:0016055 "Wnt receptor signaling pathway" (biological_process); GO:0048477 "oogenesis" (biological_process); GO:0006612 "protein targeting to membrane" (biological_process); GO:0045045 "secretory pathway" (biological_process); GO:0045177 "apical part of cell" (cellu…
Contig1683	GO:0040010 "positive regulation of growth rate" (biological_process); GO:0009792 "embryonic development ending in birth or egg hatching" (biological_process); GO:0040007 "growth" (biological_process); GO:0002119 "nematode larval development" (biological_process)
Contig1684	GO:0009792 "embryonic development ending in birth or egg hatching" (biological_process)
Contig1685	no GO assignment
Contig1686	no GO assignment
Contig1687	GO:0040010 "positive regulation of growth rate" (biological_process)
Contig1688	no GO assignment
Contig1689	no GO assignment
Contig1690	GO:0003674 "molecular_function" (molecular_function); GO:0008150 "biological_process" (biological_process)
Contig1691	GO:0005515 "protein binding" (molecular_function)
Contig1692	GO:0005576 "extracellular region" (cellular_component); GO:0040002 "collagen and cuticulin-based cuticle development" (biological_process); GO:0042302 "structural constituent of cuticle" (molecular_function)
Contig1693	no GO assignment
Contig1694	GO:0005634 "nucleus" (cellular_component)
Contig1695	GO:0005624 "membrane fraction" (cellular_component); GO:0004222 "metalloendopeptidase activity" (molecular_function); GO:0006998 "nuclear membrane organization and biogenesis" (biological_process); GO:0030327 "prenylated protein catabolic process" (biological_process)
Contig1696	GO:0005783 "endoplasmic reticulum" (cellular_component); GO:0015450 "P-P-bond-hydrolysis-driven protein transmembrane transporter activity" (molecular_function)
Contig1697	GO:0007638 "mechanosensory behavior" (biological_process); GO:0007017 "microtubule-based process" (biological_process); GO:0009612 "response to mechanical stimulus" (biological_process)
Contig1698	no GO assignment
Contig1699	GO:0000003 "reproduction" (biological_process); GO:0009792 "embryonic development ending in birth or egg hatching" (biological_process)
Contig1700	GO:0040010 "positive regulation of growth rate" (biological_process); GO:0009792 "embryonic development ending in birth or egg hatching" (biological_process); GO:0000003 "reproduction" (biological_process)
Contig1701	GO:0005575 "cellular_component" (cellular_component)
Contig1702	GO:0003674 "molecular_function" (molecular_function); GO:0008150 "biological_process" (biological_process); GO:0005575 "cellular_component" (cellular_component)
Contig1703	no GO assignment
Contig1704	GO:0009792 "embryonic development ending in birth or egg hatching" (biological_process); GO:0040007 "growth" (biological_process); GO:0002119 "nematode larval development" (biological_process); GO:0000003 "reproduction" (biological_process)
Contig1705	no GO assignment
Contig1706	GO:0040010 "positive regulation of growth rate" (biological_process); GO:0009792 "embryonic development ending in birth or egg hatching" (biological_process); GO:0040007 "growth" (biological_process); GO:0002119 "nematode larval development" (biological_process); GO:0000003 "reproduction" (biological_process); GO:0040035 "hermaphrodite genitalia development" (biological_process)
Contig1707	GO:0005371 "tricarboxylate secondary active transmembrane transporter activity" (molecular_function); GO:0022857 "transmembrane transporter activity" (molecular_function); GO:0005740 "mitochondrial envelope" (cellular_component); GO:0005811 "lipid particle" (cellular_component)
Contig1708	GO:0005515 "protein binding" (molecular_function); GO:0005634 "nucleus" (cellular_component); GO:0005737 "cytoplasm" (cellular_component); GO:0043130 "ubiquitin binding" (molecular_function); GO:0045116 "protein neddylation" (biological_process)
Contig1709	GO:0009792 "embryonic development ending in birth or egg hatching" (biological_process); GO:0040010 "positive regulation of growth rate" (biological_process); GO:0002119 "nematode larval development" (biological_process); GO:0018996 "molting cycle, collagen and cuticulin-based cuticle" (biological_process); GO:0040011 "locomotion" (biological_process); GO:0000003 "reproduction" (biological_proces…
Contig1710	no GO assignment
Contig1711	no GO assignment
Contig1712	GO:0005575 "cellular_component" (cellular_component); GO:0003677 "DNA binding" (molecular_function); GO:0006355 "regulation of transcription, DNA-dependent" (biological_process)
Contig1713	GO:0040010 "positive regulation of growth rate" (biological_process)
Contig1714	GO:0040010 "positive regulation of growth rate" (biological_process); GO:0040007 "growth" (biological_process); GO:0002119 "nematode larval development" (biological_process); GO:0000003 "reproduction" (biological_process); GO:0009792 "embryonic development ending in birth or egg hatching" (biological_process); GO:0040018 "positive regulation of multicellular organism growth" (biological_process);…
Contig1715	GO:0040010 "positive regulation of growth rate" (biological_process)
Contig1716	GO:0009792 "embryonic development ending in birth or egg hatching" (biological_process); GO:0040010 "positive regulation of growth rate" (biological_process); GO:0040007 "growth" (biological_process); GO:0002119 "nematode larval development" (biological_process)
Contig1717	GO:0005515 "protein binding" (molecular_function)
Contig1718	GO:0043234 "protein complex" (cellular_component)
Contig1719	GO:0040010 "positive regulation of growth rate" (biological_process); GO:0002119 "nematode larval development" (biological_process); GO:0040011 "locomotion" (biological_process)
Contig1720	GO:0000003 "reproduction" (biological_process); GO:0040010 "positive regulation of growth rate" (biological_process); GO:0040007 "growth" (biological_process); GO:0002119 "nematode larval development" (biological_process)
Contig1721	GO:0009792 "embryonic development ending in birth or egg hatching" (biological_process); GO:0040007 "growth" (biological_process); GO:0002119 "nematode larval development" (biological_process); GO:0000003 "reproduction" (biological_process); GO:0040010 "positive regulation of growth rate" (biological_process)
Contig1722	GO:0005515 "protein binding" (molecular_function); GO:0010038 "response to metal ion" (biological_process)
Contig1723	GO:0005515 "protein binding" (molecular_function)
Contig1724	GO:0040010 "positive regulation of growth rate" (biological_process)
Contig1725	GO:0040010 "positive regulation of growth rate" (biological_process); GO:0000003 "reproduction" (biological_process)
Contig1726	GO:0009792 "embryonic development ending in birth or egg hatching" (biological_process); GO:0000003 "reproduction" (biological_process); GO:0040010 "positive regulation of growth rate" (biological_process); GO:0040019 "positive regulation of embryonic development" (biological_process); GO:0040007 "growth" (biological_process); GO:0002119 "nematode larval development" (biological_process)
Contig1727	no GO assignment
Contig1728	GO:0004574 "oligo-1,6-glucosidase activity" (molecular_function); GO:0009311 "oligosaccharide metabolic process" (biological_process)
Contig1729	GO:0004721 "phosphoprotein phosphatase activity" (molecular_function); GO:0006470 "protein amino acid dephosphorylation" (biological_process)
Contig1730	GO:0040010 "positive regulation of growth rate" (biological_process); GO:0009792 "embryonic development ending in birth or egg hatching" (biological_process); GO:0040007 "growth" (biological_process); GO:0002119 "nematode larval development" (biological_process)
Contig1731	GO:0005515 "protein binding" (molecular_function)
Contig1732	GO:0009792 "embryonic development ending in birth or egg hatching" (biological_process); GO:0009790 "embryonic development" (biological_process); GO:0001703 "gastrulation with mouth forming first" (biological_process); GO:0040007 "growth" (biological_process); GO:0002119 "nematode larval development" (biological_process); GO:0000003 "reproduction" (biological_process)
Contig1733	GO:0005789 "endoplasmic reticulum membrane" (cellular_component)
Contig1734	GO:0005624 "membrane fraction" (cellular_component); GO:0005778 "peroxisomal membrane" (cellular_component); GO:0016021 "integral to membrane" (cellular_component)
Contig1735	GO:0008150 "biological_process" (biological_process); GO:0003674 "molecular_function" (molecular_function)
Contig1736	GO:0040010 "positive regulation of growth rate" (biological_process); GO:0009792 "embryonic development ending in birth or egg hatching" (biological_process); GO:0040007 "growth" (biological_process); GO:0002119 "nematode larval development" (biological_process)
Contig1737	no GO assignment
Contig1738	GO:0008340 "determination of adult life span" (biological_process)
Contig1739	GO:0000502 "proteasome complex" (cellular_component); GO:0005515 "protein binding" (molecular_function); GO:0008538 "proteasome activator activity" (molecular_function); GO:0043248 "proteasome assembly" (biological_process)
Contig1740	no GO assignment
Contig1741	GO:0005515 "protein binding" (molecular_function)
Contig1742	GO:0040010 "positive regulation of growth rate" (biological_process); GO:0009792 "embryonic development ending in birth or egg hatching" (biological_process); GO:0018991 "oviposition" (biological_process); GO:0008406 "gonad development" (biological_process); GO:0040027 "negative regulation of vulval development" (biological_process); GO:0000003 "reproduction" (biological_process); GO:0040007 "gro…
Contig1743	GO:0009792 "embryonic development ending in birth or egg hatching" (biological_process)
Contig1744	GO:0005509 "calcium ion binding" (molecular_function); GO:0007416 "synaptogenesis" (biological_process); GO:0030198 "extracellular matrix organization and biogenesis" (biological_process); GO:0045595 "regulation of cell differentiation" (biological_process); GO:0005578 "proteinaceous extracellular matrix" (cellular_component)
Contig1745	no GO assignment
Contig1746	GO:0005515 "protein binding" (molecular_function)
Contig1747	no GO assignment
Contig1748	GO:0003674 "molecular_function" (molecular_function); GO:0005575 "cellular_component" (cellular_component); GO:0008150 "biological_process" (biological_process)
Contig1749	GO:0040010 "positive regulation of growth rate" (biological_process); GO:0002009 "morphogenesis of an epithelium" (biological_process); GO:0040011 "locomotion" (biological_process); GO:0000003 "reproduction" (biological_process); GO:0040035 "hermaphrodite genitalia development" (biological_process)
Contig1750	GO:0003735 "structural constituent of ribosome" (molecular_function); GO:0005762 "mitochondrial large ribosomal subunit" (cellular_component)
Contig1751	GO:0000398 "nuclear mRNA splicing, via spliceosome" (biological_process); GO:0005634 "nucleus" (cellular_component); GO:0007052 "mitotic spindle organization and biogenesis" (biological_process)
Contig1752	GO:0005515 "protein binding" (molecular_function)
Contig1753	GO:0002009 "morphogenesis of an epithelium" (biological_process); GO:0040011 "locomotion" (biological_process); GO:0000003 "reproduction" (biological_process); GO:0009792 "embryonic development ending in birth or egg hatching" (biological_process); GO:0040007 "growth" (biological_process); GO:0002119 "nematode larval development" (biological_process); GO:0009790 "embryonic development" (biologica…
Contig1754	GO:0005634 "nucleus" (cellular_component); GO:0005737 "cytoplasm" (cellular_component)
Contig1755	GO:0006120 "mitochondrial electron transport, NADH to ubiquinone" (biological_process); GO:0008137 "NADH dehydrogenase (ubiquinone) activity" (molecular_function)
Contig1756	GO:0040010 "positive regulation of growth rate" (biological_process); GO:0009792 "embryonic development ending in birth or egg hatching" (biological_process); GO:0040007 "growth" (biological_process); GO:0002119 "nematode larval development" (biological_process); GO:0000003 "reproduction" (biological_process)
Contig1757	GO:0040010 "positive regulation of growth rate" (biological_process); GO:0040007 "growth" (biological_process); GO:0002119 "nematode larval development" (biological_process); GO:0000003 "reproduction" (biological_process)
Contig1758	GO:0009792 "embryonic development ending in birth or egg hatching" (biological_process); GO:0000003 "reproduction" (biological_process); GO:0040035 "hermaphrodite genitalia development" (biological_process)
Contig1759	GO:0005515 "protein binding" (molecular_function)
Contig1760	GO:0009792 "embryonic development ending in birth or egg hatching" (biological_process); GO:0002119 "nematode larval development" (biological_process); GO:0010171 "body morphogenesis" (biological_process); GO:0040007 "growth" (biological_process); GO:0040011 "locomotion" (biological_process); GO:0040035 "hermaphrodite genitalia development" (biological_process)
Contig1761	GO:0009792 "embryonic development ending in birth or egg hatching" (biological_process); GO:0000003 "reproduction" (biological_process); GO:0002119 "nematode larval development" (biological_process)
Contig1762	GO:0040010 "positive regulation of growth rate" (biological_process); GO:0000003 "reproduction" (biological_process); GO:0040007 "growth" (biological_process); GO:0002119 "nematode larval development" (biological_process)
Contig1763	GO:0040010 "positive regulation of growth rate" (biological_process)
Contig1764	GO:0005615 "extracellular space" (cellular_component); GO:0005739 "mitochondrion" (cellular_component); GO:0016529 "sarcoplasmic reticulum" (cellular_component); GO:0006937 "regulation of muscle contraction" (biological_process); GO:0033018 "sarcoplasmic reticulum lumen" (cellular_component)
Contig1765	GO:0003674 "molecular_function" (molecular_function); GO:0008150 "biological_process" (biological_process); GO:0030868 "smooth endoplasmic reticulum membrane" (cellular_component)
Contig1766	no GO assignment
Contig1767	GO:0000062 "acyl-CoA binding" (molecular_function); GO:0004491 "methylmalonate-semialdehyde dehydrogenase (acylating) activity" (molecular_function); GO:0006573 "valine metabolic process" (biological_process); GO:0018478 "malonate-semialdehyde dehydrogenase (acetylating) activity" (molecular_function); GO:0019859 "thymine metabolic process" (biological_process)
Contig1768	GO:0009792 "embryonic development ending in birth or egg hatching" (biological_process)
Contig1769	no GO assignment
Contig1770	GO:0008150 "biological_process" (biological_process); GO:0003674 "molecular_function" (molecular_function); GO:0005575 "cellular_component" (cellular_component)
Contig1771	GO:0006952 "defense response" (biological_process)
Contig1772	GO:0009792 "embryonic development ending in birth or egg hatching" (biological_process); GO:0051301 "cell division" (biological_process); GO:0000910 "cytokinesis" (biological_process); GO:0000003 "reproduction" (biological_process); GO:0040035 "hermaphrodite genitalia development" (biological_process); GO:0001556 "oocyte maturation" (biological_process)
Contig1773	GO:0040010 "positive regulation of growth rate" (biological_process); GO:0009792 "embryonic development ending in birth or egg hatching" (biological_process); GO:0040007 "growth" (biological_process); GO:0002119 "nematode larval development" (biological_process); GO:0040011 "locomotion" (biological_process)
Contig1774	GO:0005515 "protein binding" (molecular_function)
Contig1775	GO:0016023 "cytoplasmic membrane-bounded vesicle" (cellular_component); GO:0004676 "3-phosphoinositide-dependent protein kinase activity" (molecular_function); GO:0007165 "signal transduction" (biological_process); GO:0006972 "hyperosmotic response" (biological_process); GO:0005737 "cytoplasm" (cellular_component)
Contig1776	GO:0005515 "protein binding" (molecular_function)
Contig1777	GO:0009792 "embryonic development ending in birth or egg hatching" (biological_process); GO:0051759 "sister chromosome movement towards spindle pole during meiosis II" (biological_process); GO:0007138 "meiotic anaphase II" (biological_process); GO:0042078 "germ-line stem cell division" (biological_process); GO:0008054 "cyclin catabolic process" (biological_process); GO:0051232 "meiotic spindle el…
Contig1778	no GO assignment
Contig1779	GO:0009792 "embryonic development ending in birth or egg hatching" (biological_process); GO:0002119 "nematode larval development" (biological_process); GO:0008340 "determination of adult life span" (biological_process); GO:0000003 "reproduction" (biological_process); GO:0018996 "molting cycle, collagen and cuticulin-based cuticle" (biological_process)
Contig1780	no GO assignment
Contig1781	GO:0040010 "positive regulation of growth rate" (biological_process); GO:0009792 "embryonic development ending in birth or egg hatching" (biological_process); GO:0040018 "positive regulation of multicellular organism growth" (biological_process); GO:0040007 "growth" (biological_process); GO:0002119 "nematode larval development" (biological_process)
Contig1782	GO:0005515 "protein binding" (molecular_function); GO:0009055 "electron carrier activity" (molecular_function); GO:0006629 "lipid metabolic process" (biological_process); GO:0007399 "nervous system development" (biological_process); GO:0005777 "peroxisome" (cellular_component)
Contig1783	GO:0005575 "cellular_component" (cellular_component); GO:0008150 "biological_process" (biological_process); GO:0003674 "molecular_function" (molecular_function)
Contig1784	no GO assignment
Contig1785	GO:0016491 "oxidoreductase activity" (molecular_function)
Contig1786	no GO assignment
Contig1787	no GO assignment
Contig1788	no GO assignment
Contig1789	GO:0004494 "methylmalonyl-CoA mutase activity" (molecular_function); GO:0005739 "mitochondrion" (cellular_component)
Contig1790	GO:0040010 "positive regulation of growth rate" (biological_process); GO:0009792 "embryonic development ending in birth or egg hatching" (biological_process); GO:0040007 "growth" (biological_process); GO:0002119 "nematode larval development" (biological_process)
Contig1791	no GO assignment
Contig1792	GO:0040007 "growth" (biological_process); GO:0002119 "nematode larval development" (biological_process); GO:0000003 "reproduction" (biological_process); GO:0009792 "embryonic development ending in birth or egg hatching" (biological_process)
Contig1793	GO:0000003 "reproduction" (biological_process)
Contig1794	GO:0003674 "molecular_function" (molecular_function)
Contig1795	GO:0005515 "protein binding" (molecular_function)
Contig1796	GO:0016212 "kynurenine-oxoglutarate transaminase activity" (molecular_function)
Contig1797	GO:0045746 "negative regulation of Notch signaling pathway" (biological_process)
Contig1798	GO:0009792 "embryonic development ending in birth or egg hatching" (biological_process); GO:0000003 "reproduction" (biological_process); GO:0002119 "nematode larval development" (biological_process)
Contig1799	GO:0005515 "protein binding" (molecular_function)
Contig1800	GO:0005515 "protein binding" (molecular_function)
Contig1801	GO:0005515 "protein binding" (molecular_function)
Contig1802	no GO assignment
Contig1803	GO:0003702 "RNA polymerase II transcription factor activity" (molecular_function); GO:0000122 "negative regulation of transcription from RNA polymerase II promoter" (biological_process); GO:0005634 "nucleus" (cellular_component)
Contig1804	GO:0009792 "embryonic development ending in birth or egg hatching" (biological_process); GO:0040007 "growth" (biological_process); GO:0002119 "nematode larval development" (biological_process); GO:0010171 "body morphogenesis" (biological_process); GO:0040035 "hermaphrodite genitalia development" (biological_process)
Contig1805	no GO assignment
Contig1806	GO:0006886 "intracellular protein transport" (biological_process); GO:0006911 "phagocytosis, engulfment" (biological_process)
Contig1807	GO:0009792 "embryonic development ending in birth or egg hatching" (biological_process); GO:0000003 "reproduction" (biological_process); GO:0040010 "positive regulation of growth rate" (biological_process); GO:0010171 "body morphogenesis" (biological_process); GO:0040017 "positive regulation of locomotion" (biological_process); GO:0040018 "positive regulation of multicellular organism growth" (bi…
Contig1808	GO:0002119 "nematode larval development" (biological_process); GO:0040011 "locomotion" (biological_process); GO:0000003 "reproduction" (biological_process); GO:0040035 "hermaphrodite genitalia development" (biological_process); GO:0009790 "embryonic development" (biological_process); GO:0030042 "actin filament depolymerization" (biological_process); GO:0030240 "muscle thin filament assembly" (bio…
Contig1809	GO:0005515 "protein binding" (molecular_function)
Contig1810	no GO assignment
Contig1811	GO:0040010 "positive regulation of growth rate" (biological_process)
Contig1812	GO:0005515 "protein binding" (molecular_function)
Contig1813	GO:0005515 "protein binding" (molecular_function)
Contig1814	GO:0000398 "nuclear mRNA splicing, via spliceosome" (biological_process); GO:0003723 "RNA binding" (molecular_function); GO:0005634 "nucleus" (cellular_component)
Contig1815	GO:0005576 "extracellular region" (cellular_component); GO:0040002 "collagen and cuticulin-based cuticle development" (biological_process); GO:0042302 "structural constituent of cuticle" (molecular_function)
Contig1816	GO:0040010 "positive regulation of growth rate" (biological_process); GO:0040007 "growth" (biological_process); GO:0002119 "nematode larval development" (biological_process)
Contig1817	GO:0040010 "positive regulation of growth rate" (biological_process); GO:0040007 "growth" (biological_process); GO:0002119 "nematode larval development" (biological_process); GO:0009792 "embryonic development ending in birth or egg hatching" (biological_process)
Contig1818	no GO assignment
Contig1819	GO:0040010 "positive regulation of growth rate" (biological_process); GO:0040011 "locomotion" (biological_process); GO:0000003 "reproduction" (biological_process)
Contig1820	GO:0004842 "ubiquitin-protein ligase activity" (molecular_function)
Contig1821	GO:0005983 "starch catabolic process" (biological_process)
Contig1822	GO:0009792 "embryonic development ending in birth or egg hatching" (biological_process); GO:0002119 "nematode larval development" (biological_process); GO:0040011 "locomotion" (biological_process); GO:0040027 "negative regulation of vulval development" (biological_process); GO:0040007 "growth" (biological_process); GO:0010171 "body morphogenesis" (biological_process); GO:0018996 "molting cycle, c…
Contig1823	no GO assignment
Contig1824	GO:0005515 "protein binding" (molecular_function)
Contig1825	no GO assignment
Contig1826	GO:0009792 "embryonic development ending in birth or egg hatching" (biological_process)
Contig1827	GO:0009792 "embryonic development ending in birth or egg hatching" (biological_process); GO:0000003 "reproduction" (biological_process); GO:0040007 "growth" (biological_process); GO:0002119 "nematode larval development" (biological_process); GO:0040011 "locomotion" (biological_process); GO:0040035 "hermaphrodite genitalia development" (biological_process)
Contig1828	GO:0045132 "meiotic chromosome segregation" (biological_process)
Contig1829	GO:0040010 "positive regulation of growth rate" (biological_process); GO:0040018 "positive regulation of multicellular organism growth" (biological_process); GO:0009792 "embryonic development ending in birth or egg hatching" (biological_process); GO:0002119 "nematode larval development" (biological_process)
Contig1830	GO:0009792 "embryonic development ending in birth or egg hatching" (biological_process); GO:0000003 "reproduction" (biological_process); GO:0040020 "regulation of meiosis" (biological_process); GO:0042127 "regulation of cell proliferation" (biological_process); GO:0048477 "oogenesis" (biological_process); GO:0051729 "germline cell cycle switching, mitotic to meiotic cell cycle" (biological_proces…
Contig1831	GO:0005515 "protein binding" (molecular_function); GO:0042802 "identical protein binding" (molecular_function)
Contig1832	GO:0005515 "protein binding" (molecular_function)
Contig1833	GO:0009792 "embryonic development ending in birth or egg hatching" (biological_process); GO:0000003 "reproduction" (biological_process); GO:0040007 "growth" (biological_process); GO:0002119 "nematode larval development" (biological_process)
Contig1834	GO:0005576 "extracellular region" (cellular_component); GO:0040002 "collagen and cuticulin-based cuticle development" (biological_process); GO:0042302 "structural constituent of cuticle" (molecular_function)
Contig1835	no GO assignment
Contig1836	GO:0003857 "3-hydroxyacyl-CoA dehydrogenase activity" (molecular_function); GO:0005737 "cytoplasm" (cellular_component); GO:0005739 "mitochondrion" (cellular_component)
Contig1837	GO:0009792 "embryonic development ending in birth or egg hatching" (biological_process); GO:0040010 "positive regulation of growth rate" (biological_process); GO:0000003 "reproduction" (biological_process); GO:0040007 "growth" (biological_process); GO:0002119 "nematode larval development" (biological_process); GO:0035046 "pronuclear migration" (biological_process)
Contig1838	GO:0040013 "negative regulation of locomotion" (biological_process)
Contig1839	GO:0040010 "positive regulation of growth rate" (biological_process)
Contig1840	GO:0005783 "endoplasmic reticulum" (cellular_component)
Contig1841	GO:0008152 "metabolic process" (biological_process); GO:0008806 "carboxymethylenebutenolidase activity" (molecular_function)
Contig1842	GO:0005515 "protein binding" (molecular_function)
Contig1843	GO:0005504 "fatty acid binding" (molecular_function); GO:0008080 "N-acetyltransferase activity" (molecular_function); GO:0007064 "mitotic sister chromatid cohesion" (biological_process); GO:0008280 "cohesin core heterodimer" (cellular_component); GO:0005737 "cytoplasm" (cellular_component); GO:0031248 "protein acetyltransferase complex" (cellular_component)
Contig1844	GO:0040010 "positive regulation of growth rate" (biological_process); GO:0008340 "determination of adult life span" (biological_process)
Contig1845	no GO assignment
Contig1846	no GO assignment
Contig1847	GO:0005515 "protein binding" (molecular_function)
Contig1848	GO:0040010 "positive regulation of growth rate" (biological_process); GO:0009792 "embryonic development ending in birth or egg hatching" (biological_process); GO:0002119 "nematode larval development" (biological_process); GO:0008340 "determination of adult life span" (biological_process); GO:0000003 "reproduction" (biological_process)
Contig1849	GO:0040007 "growth" (biological_process); GO:0002119 "nematode larval development" (biological_process); GO:0000003 "reproduction" (biological_process); GO:0009792 "embryonic development ending in birth or egg hatching" (biological_process)
Contig1850	GO:0040010 "positive regulation of growth rate" (biological_process); GO:0040007 "growth" (biological_process); GO:0002119 "nematode larval development" (biological_process); GO:0009792 "embryonic development ending in birth or egg hatching" (biological_process); GO:0010171 "body morphogenesis" (biological_process); GO:0040035 "hermaphrodite genitalia development" (biological_process); GO:0000003…
Contig1851	no GO assignment
Contig1852	no GO assignment
Contig1853	GO:0018991 "oviposition" (biological_process); GO:0009792 "embryonic development ending in birth or egg hatching" (biological_process); GO:0040010 "positive regulation of growth rate" (biological_process)
Contig1854	GO:0005783 "endoplasmic reticulum" (cellular_component)
Contig1855	GO:0000003 "reproduction" (biological_process)
Contig1856	GO:0005515 "protein binding" (molecular_function)
Contig1857	GO:0003674 "molecular_function" (molecular_function); GO:0005575 "cellular_component" (cellular_component); GO:0008150 "biological_process" (biological_process)
Contig1858	GO:0000003 "reproduction" (biological_process); GO:0040010 "positive regulation of growth rate" (biological_process); GO:0009792 "embryonic development ending in birth or egg hatching" (biological_process); GO:0040018 "positive regulation of multicellular organism growth" (biological_process); GO:0040035 "hermaphrodite genitalia development" (biological_process); GO:0002119 "nematode larval devel…
Contig1859	GO:0008340 "determination of adult life span" (biological_process)
Contig1860	GO:0009792 "embryonic development ending in birth or egg hatching" (biological_process)
Contig1861	GO:0005515 "protein binding" (molecular_function)
Contig1862	GO:0009792 "embryonic development ending in birth or egg hatching" (biological_process); GO:0040007 "growth" (biological_process); GO:0002119 "nematode larval development" (biological_process); GO:0010171 "body morphogenesis" (biological_process); GO:0018996 "molting cycle, collagen and cuticulin-based cuticle" (biological_process)
Contig1863	GO:0005515 "protein binding" (molecular_function)
Contig1864	GO:0009792 "embryonic development ending in birth or egg hatching" (biological_process); GO:0040010 "positive regulation of growth rate" (biological_process); GO:0040018 "positive regulation of multicellular organism growth" (biological_process); GO:0040011 "locomotion" (biological_process); GO:0040035 "hermaphrodite genitalia development" (biological_process); GO:0000003 "reproduction" (biologic…
Contig1865	GO:0005515 "protein binding" (molecular_function)
Contig1866	GO:0000003 "reproduction" (biological_process); GO:0002119 "nematode larval development" (biological_process); GO:0040007 "growth" (biological_process); GO:0040035 "hermaphrodite genitalia development" (biological_process); GO:0009792 "embryonic development ending in birth or egg hatching" (biological_process); GO:0000910 "cytokinesis" (biological_process)
Contig1867	GO:0009792 "embryonic development ending in birth or egg hatching" (biological_process)
Contig1868	GO:0005515 "protein binding" (molecular_function); GO:0042802 "identical protein binding" (molecular_function)
Contig1869	no GO assignment
Contig1870	GO:0005515 "protein binding" (molecular_function)
Contig1871	GO:0005575 "cellular_component" (cellular_component); GO:0003674 "molecular_function" (molecular_function); GO:0008150 "biological_process" (biological_process)
Contig1872	GO:0040010 "positive regulation of growth rate" (biological_process); GO:0010171 "body morphogenesis" (biological_process); GO:0040018 "positive regulation of multicellular organism growth" (biological_process); GO:0000003 "reproduction" (biological_process)
Contig1873	GO:0005634 "nucleus" (cellular_component); GO:0008150 "biological_process" (biological_process)
Contig1874	GO:0009792 "embryonic development ending in birth or egg hatching" (biological_process)
Contig1875	GO:0040010 "positive regulation of growth rate" (biological_process); GO:0040007 "growth" (biological_process); GO:0002119 "nematode larval development" (biological_process); GO:0009792 "embryonic development ending in birth or egg hatching" (biological_process)
Contig1876	GO:0040013 "negative regulation of locomotion" (biological_process)
Contig1877	no GO assignment
Contig1878	GO:0009792 "embryonic development ending in birth or egg hatching" (biological_process); GO:0000003 "reproduction" (biological_process)
Contig1879	GO:0005313 "L-glutamate transmembrane transporter activity" (molecular_function); GO:0007268 "synaptic transmission" (biological_process); GO:0015813 "L-glutamate transport" (biological_process); GO:0005624 "membrane fraction" (cellular_component)
Contig1880	no GO assignment
Contig1881	no GO assignment
Contig1882	GO:0003700 "transcription factor activity" (molecular_function); GO:0005515 "protein binding" (molecular_function); GO:0006355 "regulation of transcription, DNA-dependent" (biological_process); GO:0005634 "nucleus" (cellular_component)
Contig1883	no GO assignment
Contig1884	GO:0008252 "nucleotidase activity" (molecular_function)
Contig1885	no GO assignment
Contig1886	GO:0005515 "protein binding" (molecular_function)
Contig1887	no GO assignment
Contig1888	no GO assignment
Contig1889	no GO assignment
Contig1890	GO:0000139 "Golgi membrane" (cellular_component)
Contig1891	no GO assignment
Contig1892	GO:0007423 "sensory organ development" (biological_process); GO:0016477 "cell migration" (biological_process); GO:0009792 "embryonic development ending in birth or egg hatching" (biological_process)
Contig1893	no GO assignment
Contig1894	GO:0040010 "positive regulation of growth rate" (biological_process); GO:0009792 "embryonic development ending in birth or egg hatching" (biological_process); GO:0002119 "nematode larval development" (biological_process); GO:0040007 "growth" (biological_process); GO:0000003 "reproduction" (biological_process)
Contig1895	GO:0005739 "mitochondrion" (cellular_component)
Contig1896	GO:0005515 "protein binding" (molecular_function)
Contig1897	GO:0003779 "actin binding" (molecular_function); GO:0016321 "female meiosis chromosome segregation" (biological_process)
Contig1898	GO:0005575 "cellular_component" (cellular_component)
Contig1899	GO:0010171 "body morphogenesis" (biological_process); GO:0040011 "locomotion" (biological_process)
Contig1900	no GO assignment
Contig1901	no GO assignment
Contig1902	GO:0040007 "growth" (biological_process); GO:0002119 "nematode larval development" (biological_process)
Contig1903	GO:0005515 "protein binding" (molecular_function)
Contig1904	GO:0007271 "synaptic transmission, cholinergic" (biological_process); GO:0040012 "regulation of locomotion" (biological_process); GO:0006581 "acetylcholine catabolic process" (biological_process); GO:0003990 "acetylcholinesterase activity" (molecular_function)
Contig1905	GO:0005515 "protein binding" (molecular_function); GO:0042802 "identical protein binding" (molecular_function)
Contig1906	GO:0009792 "embryonic development ending in birth or egg hatching" (biological_process); GO:0002119 "nematode larval development" (biological_process); GO:0040007 "growth" (biological_process); GO:0010171 "body morphogenesis" (biological_process); GO:0000003 "reproduction" (biological_process); GO:0008340 "determination of adult life span" (biological_process)
Contig1907	GO:0004221 "ubiquitin thiolesterase activity" (molecular_function); GO:0004197 "cysteine-type endopeptidase activity" (molecular_function); GO:0006511 "ubiquitin-dependent protein catabolic process" (biological_process)
Contig1908	GO:0051013 "microtubule severing" (biological_process); GO:0008352 "katanin complex" (cellular_component)
Contig1909	no GO assignment
Contig1910	GO:0022857 "transmembrane transporter activity" (molecular_function); GO:0005740 "mitochondrial envelope" (cellular_component)
Contig1911	GO:0005515 "protein binding" (molecular_function)
Contig1912	GO:0002119 "nematode larval development" (biological_process); GO:0010171 "body morphogenesis" (biological_process); GO:0040011 "locomotion" (biological_process)
Contig1913	GO:0040010 "positive regulation of growth rate" (biological_process); GO:0009792 "embryonic development ending in birth or egg hatching" (biological_process); GO:0010171 "body morphogenesis" (biological_process); GO:0040007 "growth" (biological_process); GO:0002119 "nematode larval development" (biological_process)
Contig1914	GO:0009792 "embryonic development ending in birth or egg hatching" (biological_process); GO:0040007 "growth" (biological_process); GO:0002119 "nematode larval development" (biological_process); GO:0040018 "positive regulation of multicellular organism growth" (biological_process); GO:0040010 "positive regulation of growth rate" (biological_process); GO:0000003 "reproduction" (biological_process)
Contig1915	GO:0005515 "protein binding" (molecular_function)
Contig1916	GO:0004842 "ubiquitin-protein ligase activity" (molecular_function); GO:0005737 "cytoplasm" (cellular_component)
Contig1917	GO:0000003 "reproduction" (biological_process); GO:0002119 "nematode larval development" (biological_process); GO:0040007 "growth" (biological_process); GO:0040010 "positive regulation of growth rate" (biological_process); GO:0009792 "embryonic development ending in birth or egg hatching" (biological_process)
Contig1918	no GO assignment
Contig1919	GO:0040010 "positive regulation of growth rate" (biological_process); GO:0000003 "reproduction" (biological_process)
Contig1920	GO:0005515 "protein binding" (molecular_function)
Contig1921	GO:0005515 "protein binding" (molecular_function)
Contig1922	GO:0005515 "protein binding" (molecular_function)
Contig1923	GO:0045454 "cell redox homeostasis" (biological_process); GO:0016209 "antioxidant activity" (molecular_function); GO:0004602 "glutathione peroxidase activity" (molecular_function); GO:0004601 "peroxidase activity" (molecular_function)
Contig1924	no GO assignment
Contig1925	GO:0009792 "embryonic development ending in birth or egg hatching" (biological_process); GO:0040010 "positive regulation of growth rate" (biological_process); GO:0002009 "morphogenesis of an epithelium" (biological_process); GO:0010171 "body morphogenesis" (biological_process); GO:0040011 "locomotion" (biological_process); GO:0000003 "reproduction" (biological_process); GO:0040007 "growth" (biolo…
Contig1926	no GO assignment
Contig1927	no GO assignment
Contig1928	no GO assignment
Contig1929	no GO assignment
Contig1930	no GO assignment
Contig1931	GO:0004725 "protein tyrosine phosphatase activity" (molecular_function); GO:0005515 "protein binding" (molecular_function); GO:0006470 "protein amino acid dephosphorylation" (biological_process); GO:0007165 "signal transduction" (biological_process); GO:0007275 "multicellular organismal development" (biological_process)
Contig1932	GO:0006972 "hyperosmotic response" (biological_process); GO:0006973 "intracellular accumulation of glycerol" (biological_process)
Contig1933	GO:0005575 "cellular_component" (cellular_component); GO:0003674 "molecular_function" (molecular_function)
Contig1934	no GO assignment
Contig1935	GO:0040010 "positive regulation of growth rate" (biological_process); GO:0009792 "embryonic development ending in birth or egg hatching" (biological_process); GO:0040007 "growth" (biological_process); GO:0002119 "nematode larval development" (biological_process); GO:0040011 "locomotion" (biological_process); GO:0000003 "reproduction" (biological_process); GO:0005737 "cytoplasm" (cellular_componen…
Contig1936	GO:0040010 "positive regulation of growth rate" (biological_process); GO:0009792 "embryonic development ending in birth or egg hatching" (biological_process); GO:0040017 "positive regulation of locomotion" (biological_process); GO:0000003 "reproduction" (biological_process); GO:0040007 "growth" (biological_process); GO:0002119 "nematode larval development" (biological_process)
Contig1937	GO:0040010 "positive regulation of growth rate" (biological_process); GO:0000003 "reproduction" (biological_process); GO:0002009 "morphogenesis of an epithelium" (biological_process); GO:0040011 "locomotion" (biological_process); GO:0040035 "hermaphrodite genitalia development" (biological_process)
Contig1938	GO:0009792 "embryonic development ending in birth or egg hatching" (biological_process); GO:0040007 "growth" (biological_process); GO:0002119 "nematode larval development" (biological_process); GO:0040018 "positive regulation of multicellular organism growth" (biological_process); GO:0010171 "body morphogenesis" (biological_process); GO:0040010 "positive regulation of growth rate" (biological_pro…
Contig1939	no GO assignment
Contig1940	GO:0005515 "protein binding" (molecular_function)
Contig1941	no GO assignment
Contig1942	no GO assignment
Contig1943	GO:0005884 "actin filament" (cellular_component); GO:0005829 "cytosol" (cellular_component); GO:0005576 "extracellular region" (cellular_component); GO:0003779 "actin binding" (molecular_function); GO:0006911 "phagocytosis, engulfment" (biological_process)
Contig1944	GO:0004767 "sphingomyelin phosphodiesterase activity" (molecular_function); GO:0005576 "extracellular region" (cellular_component); GO:0006685 "sphingomyelin catabolic process" (biological_process); GO:0046513 "ceramide biosynthetic process" (biological_process)
Contig1945	GO:0009792 "embryonic development ending in birth or egg hatching" (biological_process)
Contig1946	GO:0005515 "protein binding" (molecular_function)
Contig1947	GO:0003674 "molecular_function" (molecular_function); GO:0008150 "biological_process" (biological_process); GO:0005575 "cellular_component" (cellular_component)
Contig1948	GO:0009792 "embryonic development ending in birth or egg hatching" (biological_process); GO:0040007 "growth" (biological_process); GO:0002119 "nematode larval development" (biological_process); GO:0040011 "locomotion" (biological_process)
Contig1949	GO:0005515 "protein binding" (molecular_function); GO:0042802 "identical protein binding" (molecular_function)
Contig1950	GO:0000003 "reproduction" (biological_process); GO:0003674 "molecular_function" (molecular_function); GO:0005575 "cellular_component" (cellular_component); GO:0009790 "embryonic development" (biological_process); GO:0030540 "female genitalia development" (biological_process); GO:0032350 "regulation of hormone metabolic process" (biological_process); GO:0042303 "molting cycle" (biological_process)
Contig1951	GO:0040010 "positive regulation of growth rate" (biological_process); GO:0009792 "embryonic development ending in birth or egg hatching" (biological_process); GO:0040007 "growth" (biological_process); GO:0002119 "nematode larval development" (biological_process); GO:0040011 "locomotion" (biological_process); GO:0000003 "reproduction" (biological_process); GO:0005737 "cytoplasm" (cellular_componen…
Contig1952	GO:0005515 "protein binding" (molecular_function)
Contig1953	no GO assignment
Contig1954	GO:0002119 "nematode larval development" (biological_process); GO:0040011 "locomotion" (biological_process); GO:0040010 "positive regulation of growth rate" (biological_process)
Contig1955	no GO assignment
Contig1956	GO:0005575 "cellular_component" (cellular_component); GO:0008150 "biological_process" (biological_process); GO:0003674 "molecular_function" (molecular_function)
Contig1957	GO:0005515 "protein binding" (molecular_function)
Contig1958	GO:0009792 "embryonic development ending in birth or egg hatching" (biological_process)
Contig1959	GO:0040010 "positive regulation of growth rate" (biological_process)
Contig1960	GO:0040010 "positive regulation of growth rate" (biological_process); GO:0009792 "embryonic development ending in birth or egg hatching" (biological_process)
Contig1961	GO:0005515 "protein binding" (molecular_function)
Contig1962	GO:0040010 "positive regulation of growth rate" (biological_process); GO:0009792 "embryonic development ending in birth or egg hatching" (biological_process)
Contig1963	no GO assignment
Contig1964	GO:0000003 "reproduction" (biological_process); GO:0009792 "embryonic development ending in birth or egg hatching" (biological_process); GO:0040007 "growth" (biological_process); GO:0002119 "nematode larval development" (biological_process); GO:0040011 "locomotion" (biological_process); GO:0018996 "molting cycle, collagen and cuticulin-based cuticle" (biological_process)
Contig1965	GO:0040010 "positive regulation of growth rate" (biological_process); GO:0009792 "embryonic development ending in birth or egg hatching" (biological_process)
Contig1966	no GO assignment
Contig1967	GO:0005515 "protein binding" (molecular_function)
Contig1968	no GO assignment
Contig1969	GO:0000003 "reproduction" (biological_process); GO:0009792 "embryonic development ending in birth or egg hatching" (biological_process); GO:0040007 "growth" (biological_process); GO:0002119 "nematode larval development" (biological_process); GO:0040011 "locomotion" (biological_process); GO:0018996 "molting cycle, collagen and cuticulin-based cuticle" (biological_process)
Contig1970	GO:0016081 "synaptic vesicle docking during exocytosis" (biological_process)
Contig1971	no GO assignment
Contig1972	no GO assignment
Contig1973	no GO assignment
Contig1974	GO:0008219 "cell death" (biological_process); GO:0012503 "induction of non-apoptotic programmed cell death" (biological_process); GO:0006508 "proteolysis" (biological_process); GO:0005764 "lysosome" (cellular_component)
Contig1975	no GO assignment
Contig1976	GO:0003674 "molecular_function" (molecular_function); GO:0005575 "cellular_component" (cellular_component); GO:0008150 "biological_process" (biological_process)
Contig1977	GO:0003700 "transcription factor activity" (molecular_function); GO:0005634 "nucleus" (cellular_component); GO:0007275 "multicellular organismal development" (biological_process)
Contig1978	GO:0006952 "defense response" (biological_process)
Contig1979	no GO assignment
Contig1980	GO:0009792 "embryonic development ending in birth or egg hatching" (biological_process); GO:0000003 "reproduction" (biological_process); GO:0040007 "growth" (biological_process); GO:0002119 "nematode larval development" (biological_process)
Contig1981	GO:0005515 "protein binding" (molecular_function)
Contig1982	GO:0006412 "translation" (biological_process); GO:0006464 "protein modification process" (biological_process); GO:0006512 "ubiquitin cycle" (biological_process); GO:0006511 "ubiquitin-dependent protein catabolic process" (biological_process); GO:0005515 "protein binding" (molecular_function); GO:0003735 "structural constituent of ribosome" (molecular_function); GO:0022625 "cytosolic large ribosom…
Contig1983	GO:0040010 "positive regulation of growth rate" (biological_process); GO:0009792 "embryonic development ending in birth or egg hatching" (biological_process)
Contig1984	GO:0040010 "positive regulation of growth rate" (biological_process)
Contig1985	GO:0005515 "protein binding" (molecular_function)
Contig1986	GO:0005515 "protein binding" (molecular_function)
Contig1987	no GO assignment
Contig1988	GO:0005515 "protein binding" (molecular_function)
Contig1989	GO:0009792 "embryonic development ending in birth or egg hatching" (biological_process); GO:0040007 "growth" (biological_process); GO:0002119 "nematode larval development" (biological_process); GO:0040010 "positive regulation of growth rate" (biological_process)
Contig1990	GO:0005575 "cellular_component" (cellular_component); GO:0008150 "biological_process" (biological_process)
Contig1991	GO:0005515 "protein binding" (molecular_function)
Contig1992	GO:0040010 "positive regulation of growth rate" (biological_process); GO:0009792 "embryonic development ending in birth or egg hatching" (biological_process)
Contig1993	GO:0009792 "embryonic development ending in birth or egg hatching" (biological_process)
Contig1994	GO:0001760 "aminocarboxymuconate-semialdehyde decarboxylase activity" (molecular_function); GO:0005829 "cytosol" (cellular_component); GO:0046874 "quinolinate metabolic process" (biological_process)
Contig1995	GO:0005515 "protein binding" (molecular_function)
Contig1996	GO:0000003 "reproduction" (biological_process)
Contig1997	no GO assignment
Contig1998	GO:0005515 "protein binding" (molecular_function)
Contig1999	GO:0009792 "embryonic development ending in birth or egg hatching" (biological_process); GO:0009790 "embryonic development" (biological_process); GO:0001703 "gastrulation with mouth forming first" (biological_process); GO:0040010 "positive regulation of growth rate" (biological_process); GO:0009880 "embryonic pattern specification" (biological_process); GO:0001708 "cell fate specification" (biolo…
[truncated: 8,887 more rows]
