# Supplementary material for: Transcriptomic analysis of the entomopathogenic nematode Heterorhabditis bacteriophora TTO1
Source: BMC Genomics. 2009 Apr 30;10:205. doi: 10.1186/1471-2164-10-205 (PMC2686736; doi:10.1186/1471-2164-10-205)
Supplement: Additional file 6 — msat. Summary of microsatellite loci identified in H. bacteriophora distinct ESTs. The table describes the microsatellite loci identified in H. bacteriophora distinct ESTs, including the ID and length of H. bacteriophora distinct EST ID, the start and stop coordinates and motif units of the microsatellite loci, GC contents of the distinct ESTs and the flanking sequences, primer sequence, length, and Tm of the left and right primers, and the size of the amplification product from these primers. The asterisk (*) marking H. bacteriophora distinct EST IDs denotes that the primers designed for these loci amplify other adjacent loci too. [file 1471-2164-10-205-S6.xls]

## Sheet: microsatellite loci
Distinct EST ID	Length	Start	Stop	Motif units	Repeat units	Motif type	GC_content (unique ESTs)	GC_content (flank)	Left primer sequence	Left primer length (bp)	Left primer Tm (Celsius)	Right primer sequence	Right primer length (bp)	Right primer Tm (Celsius)	Product size (bp)
Contig30*	1147	277	291	(GTG)5	5	3	53.357	53.993	tacaagccggaaaaggaatg	20	60.067	acagcaaataggtgcaggct	20	59.904	194
Contig30	1147	316	330	(GTG)5	5	3	53.357	54.257	gtggtgcaggaaactacggt	20	60.035	agctcagcatctcgaccatt	20	59.981	220
Contig45	690	524	543	(AT)10	10	2	37.681	36.323	aatgaggcttgtctggatgg	20	60.073	accataatactacggctaaagtaaaaa	27	57.404	160
Contig50	384	326	349	(TTA)8	8	3	39.062	41.617	tggtcgaattgtaggcatga	20	60.073	tttttgatctgtcgttcctttatt	24	58.326	210
Contig118	399	357	372	(TA)8	8	2	37.594	39.264
Contig218	655	125	138	(AT)7	7	2	28.855	29.245	cgatttttaagacttttctcgca	23	59.911	aaattgaaatgaacagcgcc	20	60.081	260
Contig431	656	352	365	(TA)7	7	2	33.994	33.898	aagacggtcgttgcttgact	20	59.914	caattgaaggcaaaaggcat	20	60.074	281
Contig477	786	463	480	(GAT)6	6	3	40.458	40.735	gaaaggtccattggctgaaa	20	60.051	gctcgggctcttcttcatta	20	59.551	226
Contig538	680	289	306	(GGT)6	6	3	40.882	39.456	tgatgaacttgcccatgaaa	20	60.049	aacaactacgtcagcacccc	20	60.035	226
Contig559	733	541	554	(AT)7	7	2	34.379	32.845	ggaaaacccacttgctgtgt	20	60.012	aacctcttctcaaaatgatgcag	23	59.776	281
Contig576	873	638	655	(AGT)6	6	3	34.25	37.137	atcaccccatgattgatgct	20	60.166	tcaggagcttgtgccctatt	20	59.836	172
Contig582	927	845	856	(AT)6	6	2	33.765	24.865
Contig595	1157	20	35	(TC)8	8	2	44.339	36.677
Contig717	805	264	287	(ATC)8	8	3	44.224	44.583	aagggtaaggctcagaaggc	20	59.848	tcctcagtggctttcgtctt	20	59.989	260
Contig717	805	675	698	(ATC)8	8	3	44.224	44.581	aagggtaaggctcagaaggc	20	59.848	tcatcgccttaagctcgtct	20	60.118	169
Contig721	639	22	37	(TC)8	8	2	35.681	35.514
Contig729	687	529	543	(CCA)5	5	3	44.541	46.05	atatccaccgggtatccaca	20	59.894	cgtccgatggagatgacttt	20	60.073	219
Contig856	1539	133	150	(TGA)6	6	3	46.719	43.287	gcagatcacgaaatgatggtt	21	59.954	ttcctccatggtcgatcttc	20	60.011	293
Contig888	493	82	96	(AAG)5	5	3	49.899	53.281	gaaggctgctaagagccaga	20	59.859	atctcgcgtgaagagatggt	20	59.834	243
Contig897	1002	521	535	(TGA)5	5	3	33.333	37.229	aacgggaaagctgaaactga	20	59.853	ctgctgtgcgttatctgtgg	20	60.472	289
Contig1161	683	234	248	(GCA)5	5	3	42.313	41.088	gcacgatgactctatcgcaa	20	59.979	attcccgcgaaaatgataca	20	60.289	219
Contig1291	669	544	561	(ACT)6	6	3	40.06	35.872	aaaggatgtcgcaaagcagt	20	59.882	tttgtcgttaaatattatcagggag	25	57.86	263
Contig1337	459	200	217	(CTC)6	6	3	49.237	48.526	tcctcctcttcaacttccga	20	59.92	aggagatgcaccacaacctc	20	60.12	166
Contig1347	484	296	307	(TA)6	6	2	28.719	29.449	tcactagtggtgagggagtttg	22	59.253	gcaattgcaaatgggacat	19	59.345	142
Contig1350	507	320	333	(AT)7	7	2	39.842	41.438	cctcctcctcccgtctattc	20	60.03	tttgttccagtttattcggaga	22	58.74	240
Contig1358	977	367	390	(AT)12	12	2	35.005	33.389	gaccataattttcgtttcatctca	24	59.399	cacgataaacgtgcaggaaa	20	59.729	291
Contig1392	667	596	609	(TA)7	7	2	42.429	38.655	ggggtggagcagatttatca	20	59.894	gtgatctgcagaagtcaccg	20	59.42	196
Contig1496	645	548	562	(TAA)5	5	3	42.326	43.455	aggctcgtgaccttttctca	20	59.989	tcagaagacagctgtggcag	20	60.333	284
Contig1577	885	669	686	(TA)9	9	2	29.605	29.719	ctggatggttcaggtttttca	21	59.956	catcagccctcaaaatcagtt	21	59.184	279
Contig1614	715	455	475	(GAT)7	7	3	37.063	36.364	gccagttcaacatttgtcgtt	21	60.03	taatgaccggttctgttccc	20	59.79	175
Contig1714	1618	1500	1514	(AAG)5	5	3	40.729	40.695	gaggtggaggaggagaaacc	20	60.05	aacaacgtaggccgacagac	20	60.179	124
Contig1722	930	914	925	(TA)6	6	2	33.441	26.316
Contig1776	574	471	482	(AT)6	6	2	35.366	35.038	ccgaggacaactaaggtcca	20	60.103	tctctatggcacgtcgacac	20	59.862	288
Contig1800	760	698	712	(ACC)5	5	3	47.368	49.28	tgctggtgctagacctgatg	20	60.008	agacctcatagtgggcatgg	20	59.95	237
Contig1810	527	166	181	(TA)8	8	2	32.827	35.484	gcatctctgcccatcatttt	20	60.043	tcagtctttgccacacggta	20	60.301	220
Contig1832	737	638	649	(AT)6	6	2	38.942	35.142
Contig1884	472	405	422	(AT)9	9	2	36.653	38.682
Contig1905	1464	779	793	(AAG)5	5	3	40.71	42.237	agtgtcttgaggagcgtcgt	20	60.057	tcgtttgagatgtcgtcagg	20	59.831	298
Contig1926	703	355	369	(TGA)5	5	3	38.122	40.902	aacgggaaagctgaaactga	20	59.853	ctgctttgtcacggttttca	20	59.881	276
Contig2194	644	33	54	(AT)11	11	2	33.23	28.614
Contig2340	1688	1361	1375	(GAT)5	5	3	39.218	37.73	tgagggaattgaggaggttg	20	60.042	gcgccgtattcataatcactc	21	59.588	190
Contig2384	1009	973	984	(AT)6	6	2	34.787	28.086
Contig2417	1068	950	964	(TAA)5	5	3	37.36	32.754	tctttcctttaggccgaggt	20	60.2	ccttaaggggtaattcctatcg	22	58.13	137
Contig2521	575	270	284	(CAC)5	5	3	40.522	39.821	ggaggtggtaatggatgtgg	20	60.05	tccaccgactgggtaactgt	20	60.422	261
Contig2536	913	492	512	(GAA)7	7	3	39.759	40.735	tggtgatgaggaagctgatg	20	59.787	cgtatgtcccttcaagccat	20	59.955	184
Contig2599	1108	740	754	(GCA)5	5	3	40.072	43.239	gctcagcaacagtattggca	20	60.019	cttaacggttgccgtttgac	20	60.534	127
Contig2623	692	15	29	(TGA)5	5	3	38.873	34.076
Contig2719	476	139	153	(GAT)5	5	3	33.403	34.247	tgagggaattgaggaggttg	20	60.042	gcgccgtattcataatcactc	21	59.588	190
Contig2793	636	580	599	(AATA)5	5	4	43.082	43.155
Contig2802	505	240	260	(CAT)7	7	3	28.911	28.719	tcagcaatcctaccctgtcc	20	60.073	ccaacttaacaccagaatctacgg	24	61.097	243
Contig2884	1141	2	16	(TCA)5	5	3	36.722	39.203
Contig2909	692	546	565	(AATA)5	5	4	42.197	41.784	gcccagcatgactaaagagc	20	59.985	taaatccgctcaagatcgct	20	59.945	100
Contig2919	663	224	238	(GTG)5	5	3	46.606	49.713	caggagtgctacaagtgcca	20	60.049	ccctgttcctccacactgat	20	59.962	219
Contig2927	489	69	82	(TA)7	7	2	39.264	44.293	gctgaggtcgtgaccactta	20	58.882	aattgccggctgagacatac	20	60.103	103
Contig2949	1458	1147	1166	(TA)10	10	2	37.86	34.687	ttccagcagtttctccgtct	20	59.989	cgtaaggcaggcaaagacat	20	60.27	266
Contig2995	707	331	345	(AAG)5	5	3	37.765	39.065	tggatctggaacgaaaaagg	20	60.044	tttcgtgacatccgacaatc	20	59.502	213
ES411420	595	501	512	(TA)6	6	2	35.63	32.199	cagagcggcagggtttaata	20	60.223	tggacattggatcactaccaa	21	58.836	294
ES411813	698	385	405	(CAA)7	7	3	44.556	46.622	acagcaacagcagcatcatc	20	60.024	caaaaacgtctctcgtgggt	20	60.149	124
ES411922	609	388	399	(TA)6	6	2	35.961	35.953	atgcaaattttcacgtgggt	20	60.235	tgagtcccacataaacacaagg	22	59.891	226
ES412138	585	316	330	(TGA)5	5	3	40.513	39.892	aacgggaaagctgaaactga	20	59.853	ctgctttgtcacggttttca	20	59.881	276
ES412225	646	18	38	(ACA)7	7	3	48.297	46.688
ES412225	646	43	57	(CAA)5	5	3	48.297	46.491	aacaacaacaacaacagcagc	21	58.891	gtaagtgttgggcggtgagt	20	60.035	141
ES412225	646	361	381	(CAA)7	7	3	48.297	49.645	acagcaacagcagcatcatc	20	60.024	caaaaacgtctctcgtgggt	20	60.149	124
ES410591	482	178	192	(GGT)5	5	3	52.49	52.034	gaggtcacatcggacgttct	20	60.12	ccctgttcctccacactgat	20	59.962	149
ES410942	598	584	598	(TAT)5	5	3	37.458	35.117
ES411230	680	477	494	(TA)9	9	2	34.118	34.433	aaccaacttcagcaaaacgg	20	60.147	acaagccaaggacaaggaga	20	59.844	284
ES408744	404	28	45	(TA)9	9	2	30.693	29.969
ES408745	564	333	347	(CTT)5	5	3	31.738	32.558	tccttcttggtcttctttgtcc	22	59.729	aagcagaggactattcggca	20	59.978	100
ES408769	628	169	186	(AAT)6	6	3	30.414	27.564	tcacaaagtgtataaatggcgaa	23	59.545	aacccaatgtctctttgttttga	23	59.9	252
ES408782	468	16	27	(AT)6	6	2	39.103	34.286
ES408891	723	263	284	(TA)11	11	2	34.302	35.409	cggaattaactacgcttccg	20	59.736	attcgcgtccgaaaatatga	20	60.424	274
ES408938	472	371	385	(AGA)5	5	3	34.746	32.642	tccagcatgaaattgaacga	20	60.197	aaactgtcatcacttaatcggtgt	24	59.005	193
ES408967	615	459	480	(AT)11	11	2	28.78	29.493	aggcagacaggaacagatcg	20	60.408	aggtgcaggggctaattttt	20	59.966	297
ES409049	473	432	443	(TA)6	6	2	36.786	35.562	gaatgcctggagtgcaaaat	20	60.081	ctaacgactatctatctggaaaacaa	26	57.374	269
ES744191	623	218	229	(TA)6	6	2	27.448	29.207	ttttagcacaaggaacgcct	20	59.883	ttgcatgtagtattagccgcc	21	60.13	152
ES744245	574	267	320	(CTTCTA)9	9	6	44.774	45.962	ttatgctccatcgaagtccc	20	60.036	atgggtatgtaggctggctg	20	59.978	259
ES744245	574	513	527	(CTC)5	5	3	44.774	43.642	cagccagcctacatacccat	20	59.978	cctcaacccgttggtttact	20	58.955	143
ES744660	512	205	222	(CA)9	9	2	44.727	44.534	tttagtcgggtctaatggcg	20	60.089	agactgccagccattcactt	20	59.874	218
ES743044	393	261	275	(CAC)5	5	3	47.074	46.296	ggaggtggtaatggatgtgg	20	60.05	tccaccgactgtgtaactgtg	21	59.651	261
ES743186	618	200	214	(CCA)5	5	3	46.117	46.293	gaggggattgcgatgattta	20	59.862	gttcggttggaggtggttta	20	59.83	291
ES742290	359	163	183	(CCT)7	7	3	53.203	52.367	tcctcctcttcaacttccga	20	59.92	attcaccacaacctccttcg	20	59.966	161
ES742701	694	43	54	(TA)6	6	2	34.438	38.596	tggaaatcggaataatcggt	20	59.23	agcccgtagagcttcaacaa	20	60.015	210
ES741208*	654	142	157	(AT)8	8	2	38.379	36.054	tcaataaatatggcgaaccga	21	60.289	ttctggctttgcagttgttg	20	60.027	243
ES741208	654	306	319	(TA)7	7	2	38.379	39.232	cgagttatcgggttttcgag	20	59.702	ttctggctttgcagttgttg	20	60.027	130
ES741333	383	325	336	(AG)6	6	2	54.308	53.757	tcgtgtacttctcgtcgtgc	20	60.056	catccctttccctcctatcg	20	60.777	116
ES741887	508	179	193	(GTG)5	5	3	52.559	52.51	caggagtgctacaagtgcca	20	60.049	ccctgttcctccacactgat	20	59.962	219
ES741940	654	461	478	(AAG)6	6	3	41.896	41.053	tcaaatggtgatgccttcag	20	59.648	agaagcacctagagctcccc	20	59.979	295
ES740267	651	482	495	(TA)7	7	2	29.954	31.209	tacgcactcccatcatcatc	20	59.482	aatgcgtgtgaaccgtacaa	20	60.035	258
ES740771	542	152	175	(TTA)8	8	3	31.365	34.146	atgtcctgccagggttttta	20	59.429	acacgaccgattcagtccat	20	60.395	254
ES740948	653	199	219	(AGA)7	7	3	39.969	39.759	cgtcacgatgagaacgaaga	20	59.984	tgcgagtaacgccttctttt	20	60.018	283
ES739370	345	329	343	(TGA)5	5	3	43.478	44.85
ES739492	732	237	251	(ACC)5	5	3	41.12	38.806	tggtgtcaacgctactcgac	20	59.905	ttcggagctcctcatcactt	20	59.95	269
ES739698*	703	192	205	(TA)7	7	2	33.001	33.401	cccactgcgttagtgctgta	20	59.928	aagaacaagaggatgcaccg	20	60.255	281
ES739698*	703	207	218	(AT)6	6	2	33.001	33.004	cccactgcgttagtgctgta	20	59.928	aagaacaagaggatgcaccg	20	60.255	281
ES739780*	502	270	291	(TC)11	11	2	36.454	35.833	gcgtttcatttccacgatct	20	60.081	tcgcccagaattaggtcaac	20	60.074	297
ES739780*	502	334	345	(TC)6	6	2	36.454	35.088	gcgtttcatttccacgatct	20	60.081	tcgcccagaattaggtcaac	20	60.074	297
ES739793	176	62	79	(AAG)6	6	3	48.864	50.633	tctcgagcaggtaatgtccg	20	61.336	tgttacagtatggcccacga	20	59.988	157
ES739950	626	215	229	(ATG)5	5	3	45.687	44.747	aggtctcaacatggtttgcc	20	59.973	gctcagagaggtccgatgtc	20	59.952	165
EX916377	651	158	169	(TA)6	6	2	35.637	35.667	acgaataagtcggcaaaacg	20	60.131	tttgactccggacaacatca	20	60.088	276
EX916499	576	383	397	(TAT)5	5	3	25.347	25.105	tgcctttgatttctgtccatc	21	60.066	tcaaaccaatgattgaaatgc	21	58.469	245
EX014679*	649	304	318	(CCA)5	5	3	48.382	48.581	catgcctaatgtttcgggac	20	60.331	ccacgttgtgtacttgggtg	20	59.914	225
EX014679*	649	331	360	(CAA)10	10	3	48.382	48.81	catgcctaatgtttcgggac	20	60.331	ccacgttgtgtacttgggtg	20	59.914	225
EX015221	636	516	530	(CTT)5	5	3	48.428	50.37	ctgtcgcaatcccttctagc	20	59.978	atcaccatcttgcgaggaat	20	59.513	182
EX013577	643	248	262	(TAT)5	5	3	35.303	36.929	caacaacggtaagaggccat	20	59.993	cagtccagctgcaatgaaaa	20	59.988	271
EX013985	494	315	328	(AT)7	7	2	43.725	45.376	ctcctcccgtctattctccc	20	60.03	tttgagcacgatctcttcca	20	59.522	247
EX014025	660	426	439	(AT)7	7	2	35.455	34.615	aaaagaagccatagcagcca	20	59.982	gcgaactgtcatcacacgtaa	21	59.779	286
EX012392	429	272	286	(GTG)5	5	3	54.779	54.348	tacaagccggaaaaggaatg	20	60.067	cgactgcagctccataaaca	20	60.011	168
EX012392	429	311	325	(GTG)5	5	3	54.779	54.342	tacaagccggaaaaggaatg	20	60.067	cgactgcagctccataaaca	20	60.011	168
EX012503	342	262	288	(CAA)9	9	3	42.69	43.492	cataccaacactcgtgaccg	20	60.025	tcagatatgtcattgatagaggttaga	27	57.587	259
EX012540	659	38	52	(GAA)5	5	3	38.847	38.279	ggtggtacgattccgaaaag	20	59.429	tgatatgagcagccacttcg	20	59.972	229
EX012767	601	386	401	(AT)8	8	2	35.441	34.469	acaattaagcaatcccgtgc	20	59.967	ccacgctggatatagcttgtaa	22	59.298	129
EX012924	505	291	304	(AT)7	7	2	36.436	37.475	taactcggcttttcgcagtt	20	60.018	cgtcacctggaggaccttta	20	60.103	287
EX013008	335	315	326	(TA)6	6	2	34.925	36.688
EX011299	328	1	14	(TA)7	7	2	27.134	29
EX011959	661	565	580	(AT)8	8	2	31.014	31.053	tttaggtgccctatctccca	20	59.523	catatatggcttggaaatatgaatc	25	57.989	148
EX010383	401	261	275	(CAC)5	5	3	47.88	47.15	ggaggtggtaatggatgtgg	20	60.05	ttcctccgactgggtaactc	20	59.137	262
EX010449	413	261	275	(CAC)5	5	3	47.7	46.985	ggaggtggtaatggatgtgg	20	60.05	tccaccgactgggtaactgt	20	60.422	262
EX010690	545	273	287	(GTG)5	5	3	48.991	48.491	tacaagccggaaaaggaatg	20	60.067	tcgaaataccagcctcgaac	20	60.214	221
EX011076	402	386	397	(AT)6	6	2	37.313	39.803
EX011088	609	258	269	(TA)6	6	2	33.005	34.291	cccacacccagctatgaact	20	59.989	gaaggccacaaccagctaat	20	59.198	212
EX010140	610	189	203	(GAT)5	5	3	45.738	46.721	gctggtactggatacgggaa	20	59.955	aggcattacctcgtcaccac	20	59.997	117
EX008350	521	475	498	(TTA)8	8	3	34.357	31.056
EX007509	267	256	267	(TA)6	6	2	31.086	32.549
EX007824	421	74	93	(ATTA)5	5	4	33.729	36.461	atcgtcccattgctagttcc	20	59.009	tcgctgtttacattgcttgg	20	59.872	122
EX007138	636	182	197	(AT)8	8	2	29.717	29.938	gccgcatagcctctagtacg	20	60.025	ccctttcgtttggtatgacg	20	60.357	158
FF680982	361	186	200	(TTC)5	5	3	35.457	35.549	ccgtggattctccaaatgtt	20	59.79	aacgatccaggaagaacaaaaa	22	59.98	120
FF681242	386	364	384	(TAG)7	7	3	28.497	28.571
FF681504	401	109	123	(TTA)5	5	3	29.177	30.311	cctatcgagaatgcttgtttca	22	59.361	tctttcctttaggccgaggt	20	60.2	122
FF681563	342	132	146	(CTT)5	5	3	38.304	38.532	ttgacatttccctttttggg	20	59.772	gaggtggaggaggagaaacc	20	60.05	138
FF679208	410	58	69	(AT)6	6	2	28.537	27.171	tggatcgaaaattactagtggc	22	58.274	ttctgacttcttcaagtgccat	22	58.983	293
FF680436	447	285	299	(AAG)5	5	3	44.295	44.676	tgttcacctccaccaaaaca	20	59.976	cgcggaaacctaagtcagtc	20	59.875	209
FF681725	452	124	147	(TATT)6	6	4	35.177	37.116	gtggacttacaccacggctt	20	60.035	tggagtaaggatttctgcgg	20	60.206	241
FF682031	510	410	471	(CA)31	31	2	41.373	43.491	aaccagccaaggagagatca	20	59.803	cgggaaaagaagactttgtca	21	59.341	192
EX915837	262	27	50	(TAA)8	8	3	37.405	41.176	tctgtcgttcctttattactatcgttt	27	59.891	aggcatgaccttgttgaacc	20	59.973	191
EX915842	630	441	470	(CAA)10	10	3	37.46	37.255	caaggattagagggcaacca	20	60.066	cctgtgattcgttggtgtgt	20	59.441	300
FF679076	601	14	31	(AT)9	9	2	32.945	34.505
FF680356	425	187	207	(GAT)7	7	3	34.824	34.901	caggcaaacaagtggtttca	20	59.734	tcagatcctccatcgaacaa	20	59.166	197
FF679315	627	100	120	(AAT)7	7	3	34.45	34.586	ccatcggggagtaaaacgat	20	61.061	ggaagtcgatggtgagtggt	20	59.969	231
FF679397	415	235	246	(TA)6	6	2	31.325	32.258	aaacgcaaaaattatgggaa	20	57.207	ttagtagctccaaatgcggc	20	60.364	210
FF679416	393	375	392	(TAG)6	6	3	27.481	28.667
FF678434	384	296	310	(TCC)5	5	3	49.74	49.051	cccaagttcaagttgccatt	20	59.971	gttgtccaggctgcgtagta	20	58.952	174
FF679561	365	274	288	(TCA)5	5	3	32.877	32.857	ccttggaggaatagagcaagaa	22	59.85	tcggatgatgaggatgatga	20	59.964	228
FF679824	507	133	157	(GAAAA)5	5	5	31.164	32.87	agcagtggtaacaacgcctc	20	60.321	ttccaaagaaagggttgtcg	20	60.081	216
EX914014	667	218	229	(AT)6	6	2	27.286	26.886	gcaatggaaatagaactttcacaa	24	59.561	aaacggagcgcaaacaatag	20	60.264	267
EX914220	670	40	51	(TC)6	6	2	37.91	41.298	ttggttaggccttttctacctg	22	59.662	actggcattggttgtttcgt	20	60.419	150
EX914414	683	598	612	(CAC)5	5	3	47.438	46.757	atcaatcgtgtatggcctcc	20	59.78	aattaggtcctcaccatgcg	20	59.955	179
EX913009	615	52	65	(TA)7	7	2	28.78	29.345	ccgtgctactgtctcttacaaa	22	57.276	agctgatgaaggtaaggcaga	21	59.091	259
EX913554	426	67	78	(AT)6	6	2	39.671	38.251	tccaaccccagatggtattt	20	59.101	aggaggtgttggatgaaacg	20	59.966	121
EX913651	552	56	87	(TA)16	16	2	34.783	35.493	ttcttgataaactgagtatttgacgtg	27	60.005	tcgttttccccgtaccatta	20	60.181	296
EX911865	305	147	158	(AT)6	6	2	38.689	40.273	cgatggaggagggaattaca	20	59.887	cacgtatttcccaggattcg	20	60.323	108
EX911882	700	492	506	(AAG)5	5	3	38.143	38.134	gacacaatgcgatgcaagag	20	60.423	ccatcaaaatcatacgcacg	20	59.953	264
EX911172	639	396	413	(GAA)6	6	3	36.933	37.714	agccactccctgtcaaaaga	20	59.844	cgcgagtgtcgttcatctaa	20	60.011	254
EX911246	726	323	337	(TGA)5	5	3	37.328	41.068	aacgggaaagctgaaactga	20	59.853	ctgctttgtcacggttttca	20	59.881	276
EX911258	550	309	323	(TGA)5	5	3	41.273	41.825	tcccttcacagcaagatgc	19	59.934	atcgtgatgtgcgttctctg	20	59.862	267
EX911327	695	91	135	(ATT)15	15	3	28.345	30	tcagaggtttgtttggatgct	21	59.726	gaagcgtaagaccagatgcc	20	59.843	184
EX911333	617	234	249	(TA)8	8	2	30.956	32.27	cggtttgttcacagcaaaaa	20	59.746	gtcgcctctcttgctgattc	20	60.104	200
EX911512	428	362	377	(AT)8	8	2	11.215	11.429
EX911718	729	612	633	(AT)11	11	2	37.449	34.177	acctccagcgagatctcaaa	20	59.95	tgagaacaacgtattcaccaca	22	59.097	220
EX910683	564	56	75	(ATTA)5	5	4	32.979	36.056	atcgtcccattgctagttcc	20	59.009	cgaaaaattgttgcgtcaaa	20	59.719	151
ES413400	546	47	61	(GGA)5	5	3	54.762	55.202	ttatgcttctggaggcagtg	20	59.024	gggttataggaaggtgggga	20	60.011	156
ES413536	615	499	520	(TA)11	11	2	29.268	31.98	agcaagccaactcactgctt	20	60.201	tttgtgggcaacatggttta	20	59.826	172
ES413725	388	146	157	(TA)6	6	2	33.247	34.309	ccaactgaacatgcaccatt	20	59.42	tcattgagcaggtgaaaatcc	21	60.066	255
ES412412	696	638	651	(AT)7	7	2	31.753	25.581	tgtttataacagttgcttccttttt	25	57.731	gattccctaaagacttggaataca	24	57.816	229
ES412650	725	97	108	(AT)6	6	2	36.276	35.101	tttgtgtatttcctgcataattcc	24	59.318	cgattcgccaaggttacaat	20	59.96	232
ES412694	308	267	280	(TA)7	7	2	30.519	31.973
ES412719	472	83	94	(AC)6	6	2	48.729	50.262	cgtggtatggtcgtaagcgt	20	60.964	tgggcctggttagtacttgg	20	59.986	285
ES412719	472	194	221	(AG)14	14	2	48.729	48.649	aatccacttccaccacttgc	20	59.973	tgggcctggttagtacttgg	20	59.986	163
ES412805	753	402	419	(AT)9	9	2	34.927	37.73	tgcactgaagcagtgggtag	20	60.049	tgcaaacttacgaaacgtgc	20	59.918	199
Note: The H. bacteriophora distinct EST IDs marked with an asterisk (*) denotes that the primers designed for these loci amplify other adjacent loci too.
